# Supplementary material for: Structure determination of microbial metabolites by the crystalline sponge method
Source: Chem Sci. 2016 Feb 24;7(6):3910–3. doi: 10.1039/c6sc00594b (PMC6013795; doi:10.1039/c6sc00594b)
Supplement: Supplementary file 2 [file SC-007-C6SC00594B-s002.cif]

# Electronic Supplementary Material (ESI) for Chemical Science.
# This journal is © The Royal Society of Chemistry 2016

####################################################################### 
# 
# This file contains crystal structure data downloaded from the 
# Cambridge Structural Database (CSD) hosted by the Cambridge 
# Crystallographic Data Centre (CCDC).
# 
# Full information about CCDC data access policies and citation 
# guidelines are available at http://www.ccdc.cam.ac.uk/access/V1 
# 
# Audit and citation data items may have been added by the CCDC. 
# Please retain this information to preserve the provenance of 
# this file and to allow appropriate attribution of the data. 
# 
#######################################################################

data_f2plus
_database_code_depnum_ccdc_archive 'CCDC 1451761'
_audit_update_record             
;
2016-02-04 deposited with the CCDC.
2016-02-23 downloaded from the CCDC.
;

_vrf_PLAT411_f2plus              
;
PROBLEM: Short Inter H...H Contact  H52    ..  H89     ..       1.48 Ang.  
RESPONSE: Becaues of the thermal motion and disorder of solvent cyclohexane 
(C1u to C6u),this alert was raised.
;


_audit_creation_method           SHELXL-2014/7
_shelx_SHELXL_version_number     2014/7
_chemical_name_systematic        ?
_chemical_name_common            ?
_chemical_melting_point          ?
_chemical_formula_moiety         
'C36 H24 I6 N12 Zn3, C7 H4 Cl2, C14 H10 Cl4, 2.5(C3 H6)'
_chemical_formula_sum            'C69 H62.50 Cl6 I6 N12 Zn3'
_chemical_formula_weight         2230.02

loop_
_atom_type_symbol
_atom_type_description
_atom_type_scat_dispersion_real
_atom_type_scat_dispersion_imag
_atom_type_scat_source
I I -0.4742 1.8119 'International Tables Vol C Tables 4.2.6.8 and 6.1.1.4'
Zn Zn 0.2839 1.4301 'International Tables Vol C Tables 4.2.6.8 and 6.1.1.4'
N N 0.0061 0.0033 'International Tables Vol C Tables 4.2.6.8 and 6.1.1.4'
C C 0.0033 0.0016 'International Tables Vol C Tables 4.2.6.8 and 6.1.1.4'
H H 0.0000 0.0000 'International Tables Vol C Tables 4.2.6.8 and 6.1.1.4'
Cl Cl 0.1484 0.1585 'International Tables Vol C Tables 4.2.6.8 and 6.1.1.4'

_space_group_crystal_system      monoclinic
_space_group_IT_number           15
_space_group_name_H-M_alt        'C 2/c'
_space_group_name_Hall           '-C 2yc'

_shelx_space_group_comment       
;
The symmetry employed for this shelxl refinement is uniquely defined
by the following loop, which should always be used as a source of
symmetry information in preference to the above space-group names.
They are only intended as comments.
;

loop_
_space_group_symop_operation_xyz
'x, y, z'
'-x, y, -z+1/2'
'x+1/2, y+1/2, z'
'-x+1/2, y+1/2, -z+1/2'
'-x, -y, -z'
'x, -y, z-1/2'
'-x+1/2, -y+1/2, -z'
'x+1/2, -y+1/2, z-1/2'

_cell_length_a                   35.7365(13)
_cell_length_b                   15.0610(5)
_cell_length_c                   30.9345(11)
_cell_angle_alpha                90
_cell_angle_beta                 104.141(7)
_cell_angle_gamma                90
_cell_volume                     16145.2(11)
_cell_formula_units_Z            8
_cell_measurement_temperature    93(2)
_cell_measurement_reflns_used    63645
_cell_measurement_theta_min      2.99
_cell_measurement_theta_max      27.468

_exptl_crystal_description       block
_exptl_crystal_colour            colorless
_exptl_crystal_density_meas      ?
_exptl_crystal_density_method    ?
_exptl_crystal_density_diffrn    1.835
_exptl_crystal_F_000             8564
_exptl_transmission_factor_min   ?
_exptl_transmission_factor_max   ?
_exptl_crystal_size_max          0.230
_exptl_crystal_size_mid          0.110
_exptl_crystal_size_min          0.090
_exptl_absorpt_coefficient_mu    3.424
_shelx_estimated_absorpt_T_min   0.506
_shelx_estimated_absorpt_T_max   0.748
_exptl_absorpt_correction_type   multi-scan
_exptl_absorpt_correction_T_min  0.4967
_exptl_absorpt_correction_T_max  1.0000
_exptl_absorpt_process_details   ?
_exptl_absorpt_special_details   ?
_diffrn_ambient_temperature      93(2)
_diffrn_radiation_wavelength     0.71075
_diffrn_radiation_type           MoK\a
_diffrn_source                   X-ray
_diffrn_measurement_device_type  'RIGAKU VARIMAX with RAPID'
_diffrn_measurement_method       \w
_diffrn_detector_area_resol_mean 10.00
_diffrn_reflns_number            88524
_diffrn_reflns_av_unetI/netI     0.0582
_diffrn_reflns_av_R_equivalents  0.0661
_diffrn_reflns_limit_h_min       -46
_diffrn_reflns_limit_h_max       46
_diffrn_reflns_limit_k_min       -19
_diffrn_reflns_limit_k_max       18
_diffrn_reflns_limit_l_min       -40
_diffrn_reflns_limit_l_max       40
_diffrn_reflns_theta_min         2.989
_diffrn_reflns_theta_max         27.484
_diffrn_reflns_theta_full        25.242
_diffrn_measured_fraction_theta_max 0.953
_diffrn_measured_fraction_theta_full 0.963
_diffrn_reflns_Laue_measured_fraction_max 0.953
_diffrn_reflns_Laue_measured_fraction_full 0.963
_diffrn_reflns_point_group_measured_fraction_max 0.953
_diffrn_reflns_point_group_measured_fraction_full 0.963
_reflns_number_total             17652
_reflns_number_gt                9695
_reflns_threshold_expression     'I > 2\s(I)'
_reflns_Friedel_coverage         0.000
_reflns_Friedel_fraction_max     .
_reflns_Friedel_fraction_full    .

_reflns_special_details          
;
 Reflections were merged by SHELXL according to the crystal
 class for the calculation of statistics and refinement.
 
 _reflns_Friedel_fraction is defined as the number of unique
 Friedel pairs measured divided by the number that would be
 possible theoretically, ignoring centric projections and
 systematic absences.
;

_computing_data_collection       ?
_computing_cell_refinement       ?
_computing_data_reduction        ?
_computing_structure_solution    ?
_computing_structure_refinement  'SHELXL-2014/7 (Sheldrick, 2014)'
_computing_molecular_graphics    ?
_computing_publication_material  ?
_refine_special_details          ?
_refine_ls_structure_factor_coef Fsqd
_refine_ls_matrix_type           full
_refine_ls_weighting_scheme      calc
_refine_ls_weighting_details     
'w=1/[\s^2^(Fo^2^)+(0.1421P)^2^+63.1154P] where P=(Fo^2^+2Fc^2^)/3'
_atom_sites_solution_primary     ?
_atom_sites_solution_secondary   ?
_atom_sites_solution_hydrogens   geom
_refine_ls_hydrogen_treatment    constr
_refine_ls_extinction_method     none
_refine_ls_extinction_coef       .
_refine_ls_number_reflns         17652
_refine_ls_number_parameters     977
_refine_ls_number_restraints     304
_refine_ls_R_factor_all          0.1300
_refine_ls_R_factor_gt           0.0780
_refine_ls_wR_factor_ref         0.2736
_refine_ls_wR_factor_gt          0.2382
_refine_ls_goodness_of_fit_ref   1.065
_refine_ls_restrained_S_all      1.063
_refine_ls_shift/su_max          0.000
_refine_ls_shift/su_mean         0.000

loop_
_atom_site_label
_atom_site_type_symbol
_atom_site_fract_x
_atom_site_fract_y
_atom_site_fract_z
_atom_site_U_iso_or_equiv
_atom_site_adp_type
_atom_site_occupancy
_atom_site_site_symmetry_order
_atom_site_calc_flag
_atom_site_refinement_flags_posn
_atom_site_refinement_flags_adp
_atom_site_refinement_flags_occupancy
_atom_site_disorder_assembly
_atom_site_disorder_group
I1A I 0.48926(7) -0.1202(2) 0.37707(8) 0.0882(9) Uani 0.559(10) 1 d . . P A 1
Zn1A Zn 0.43111(13) -0.1069(3) 0.40568(13) 0.0482(8) Uani 0.559(10) 1 d . . P A
1
I2A I 0.39773(6) -0.23258(17) 0.43531(7) 0.0617(8) Uani 0.559(10) 1 d . . P A 1
I2B I 0.3855(4) -0.2362(3) 0.4431(3) 0.200(3) Uani 0.441(10) 1 d . . P A 2
I1B I 0.4737(4) -0.1466(7) 0.3837(3) 0.226(4) Uani 0.441(10) 1 d . . P A 2
Zn1B Zn 0.4202(3) -0.1237(6) 0.4071(3) 0.101(3) Uani 0.441(10) 1 d . . P A 2
N1 N 0.3903(3) -0.0486(6) 0.3534(3) 0.075(2) Uani 1 1 d . . . . .
C1 C 0.3564(3) -0.0849(7) 0.3320(3) 0.076(3) Uani 1 1 d . . . . .
H21 H 0.3501 -0.1430 0.3398 0.091 Uiso 1 1 calc R U . . .
C2 C 0.3298(3) -0.0378(7) 0.2975(3) 0.076(3) Uani 1 1 d . . . . .
H22 H 0.3055 -0.0627 0.2831 0.091 Uiso 1 1 calc R U . . .
C3 C 0.3405(3) 0.0445(7) 0.2862(3) 0.067(3) Uani 1 1 d . . . . .
C4 C 0.3763(3) 0.0820(7) 0.3080(3) 0.075(3) Uani 1 1 d . . . . .
H23 H 0.3840 0.1390 0.3003 0.089 Uiso 1 1 calc R U . . .
C5 C 0.3998(3) 0.0309(8) 0.3417(4) 0.082(3) Uani 1 1 d . . . . .
H24 H 0.4241 0.0548 0.3570 0.099 Uiso 1 1 calc R U . . .
C6 C 0.3128(3) 0.1001(6) 0.2524(3) 0.058(2) Uani 1 1 d . . . . .
N2 N 0.2829(2) 0.0575(5) 0.2261(2) 0.0620(19) Uani 1 1 d . . . . .
C7 C 0.2601(2) 0.1096(6) 0.1951(3) 0.0509(19) Uani 1 1 d . . . . .
N3 N 0.2646(2) 0.1975(5) 0.1910(2) 0.0575(18) Uani 1 1 d . . . . .
C8 C 0.2949(3) 0.2325(6) 0.2202(3) 0.056(2) Uani 1 1 d . . . . .
N4 N 0.3204(2) 0.1856(5) 0.2502(2) 0.0614(19) Uani 1 1 d . . . . .
N5 N 0.3138(2) 0.5126(5) 0.2264(3) 0.0643(19) Uani 1 1 d . . . . .
C9 C 0.2820(3) 0.4778(7) 0.1993(3) 0.071(3) Uani 1 1 d . . . . .
H25 H 0.2634 0.5169 0.1820 0.085 Uiso 1 1 calc R U . . .
C10 C 0.2755(3) 0.3902(6) 0.1957(3) 0.065(2) Uani 1 1 d . . . . .
H26 H 0.2530 0.3688 0.1752 0.078 Uiso 1 1 calc R U . . .
C11 C 0.3017(3) 0.3289(6) 0.2218(3) 0.059(2) Uani 1 1 d . . . . .
C12 C 0.3336(3) 0.3659(7) 0.2503(4) 0.074(3) Uani 1 1 d . . . . .
H27 H 0.3521 0.3295 0.2697 0.089 Uiso 1 1 calc R U . . .
C13 C 0.3381(3) 0.4555(7) 0.2502(3) 0.073(3) Uani 1 1 d . . . . .
H28 H 0.3610 0.4791 0.2691 0.087 Uiso 1 1 calc R U . . .
I3 I 0.37408(3) 0.67253(5) 0.30508(2) 0.0862(3) Uani 1 1 d . . . . .
Zn2 Zn 0.32674(4) 0.64804(8) 0.22962(4) 0.0680(3) Uani 1 1 d . . . . .
I4 I 0.26430(2) 0.73501(5) 0.20083(3) 0.0841(3) Uani 1 1 d . . . . .
N6 N 0.1659(2) -0.0259(5) 0.1078(2) 0.0623(19) Uani 1 1 d . . . . .
C14 C 0.1721(3) 0.0616(8) 0.1031(3) 0.076(3) Uani 1 1 d . . . . .
H29 H 0.1553 0.0920 0.0791 0.091 Uiso 1 1 calc R U . . .
C15 C 0.2010(3) 0.1093(7) 0.1306(3) 0.064(2) Uani 1 1 d . . . . .
H30 H 0.2031 0.1716 0.1271 0.077 Uiso 1 1 calc R U . . .
C16 C 0.2270(3) 0.0634(6) 0.1638(3) 0.054(2) Uani 1 1 d . . . . .
C17 C 0.2216(3) -0.0242(7) 0.1689(4) 0.072(3) Uani 1 1 d . . . . .
H31 H 0.2388 -0.0564 0.1917 0.086 Uiso 1 1 calc R U . . .
C18 C 0.1908(3) -0.0671(7) 0.1406(4) 0.077(3) Uani 1 1 d . . . . .
H32 H 0.1873 -0.1287 0.1450 0.092 Uiso 1 1 calc R U . . .
I5A I 0.13739(2) -0.08355(7) -0.01188(3) 0.0919(3) Uani 1 1 d . . . . .
I6A I 0.10866(2) -0.23336(6) 0.10353(3) 0.0929(3) Uani 1 1 d . . . . .
Zn3 Zn 0.12180(3) -0.09223(8) 0.06417(4) 0.0684(3) Uani 1 1 d . . . . .
N7 N 0.0748(2) -0.0114(6) 0.0622(3) 0.069(2) Uani 1 1 d . . . . .
C19 C 0.0593(4) -0.0080(10) 0.0969(3) 0.093(4) Uani 1 1 d . . . . .
H35 H 0.0706 -0.0425 0.1225 0.112 Uiso 1 1 calc R U . . .
C20 C 0.0275(3) 0.0436(8) 0.0977(4) 0.080(3) Uani 1 1 d . . . . .
H36 H 0.0166 0.0418 0.1228 0.096 Uiso 1 1 calc R U . . .
C21 C 0.0118(3) 0.0969(7) 0.0624(3) 0.063(2) Uani 1 1 d . . . . .
C22 C 0.0280(3) 0.0946(8) 0.0258(3) 0.072(3) Uani 1 1 d . . . . .
H37 H 0.0179 0.1305 0.0004 0.086 Uiso 1 1 calc R U . . .
C23 C 0.0581(3) 0.0409(8) 0.0270(3) 0.072(3) Uani 1 1 d . . . . .
H38 H 0.0685 0.0393 0.0015 0.086 Uiso 1 1 calc R U . . .
C24 C -0.0204(3) 0.1583(7) 0.0625(3) 0.062(2) Uani 1 1 d . . . . .
N8 N -0.0403(2) 0.1475(6) 0.0940(2) 0.064(2) Uani 1 1 d . . . . .
C25 C -0.0691(3) 0.2042(7) 0.0925(3) 0.061(2) Uani 1 1 d . . . . .
N9 N -0.0771(2) 0.2739(5) 0.0649(2) 0.0618(19) Uani 1 1 d . . . . .
C26 C -0.0549(3) 0.2800(7) 0.0359(3) 0.062(2) Uani 1 1 d . . . . .
N10 N -0.0277(2) 0.2218(5) 0.0320(2) 0.0613(19) Uani 1 1 d . . . . .
N11 N -0.0643(3) 0.5086(6) -0.0485(3) 0.071(2) Uani 1 1 d . . . . .
C27 C -0.0347(3) 0.4531(8) -0.0435(3) 0.072(3) Uani 1 1 d . . . . .
H39 H -0.0154 0.4648 -0.0592 0.086 Uiso 1 1 calc R U . . .
C28 C -0.0308(3) 0.3788(7) -0.0164(3) 0.073(3) Uani 1 1 d . . . . .
H40 H -0.0092 0.3407 -0.0133 0.087 Uiso 1 1 calc R U . . .
C29 C -0.0599(3) 0.3602(7) 0.0071(3) 0.064(2) Uani 1 1 d . . . . .
C30 C -0.0893(3) 0.4178(8) 0.0024(3) 0.074(3) Uani 1 1 d . . . . .
H41 H -0.1091 0.4089 0.0176 0.089 Uiso 1 1 calc R U . . .
C31 C -0.0903(4) 0.4919(9) -0.0257(4) 0.086(3) Uani 1 1 d . . . . .
H42 H -0.1111 0.5326 -0.0284 0.103 Uiso 1 1 calc R U . . .
N12 N -0.1414(2) 0.1628(5) 0.1825(3) 0.0627(19) Uani 1 1 d . . . . .
C32 C -0.1522(4) 0.2136(9) 0.1465(4) 0.080(3) Uani 1 1 d . . . . .
H43 H -0.1770 0.2404 0.1405 0.096 Uiso 1 1 calc R U . . .
C33 C -0.1294(4) 0.2293(8) 0.1175(4) 0.083(3) Uani 1 1 d . . . . .
H44 H -0.1382 0.2680 0.0929 0.099 Uiso 1 1 calc R U . . .
C34 C -0.0936(3) 0.1889(7) 0.1239(3) 0.063(2) Uani 1 1 d . . . . .
C35 C -0.0820(3) 0.1343(8) 0.1598(3) 0.077(3) Uani 1 1 d . . . . .
H45 H -0.0577 0.1055 0.1658 0.093 Uiso 1 1 calc R U . . .
C36 C -0.1069(3) 0.1220(9) 0.1876(4) 0.084(3) Uani 1 1 d . . . . .
H46 H -0.0991 0.0819 0.2119 0.101 Uiso 1 1 calc R U . . .
Cl1G Cl 0.26816(19) 0.3799(4) -0.02305(17) 0.163(2) Uani 1 1 d D . . . .
Cl2G Cl 0.3381(2) 0.2873(6) 0.0072(2) 0.191(3) Uani 1 1 d D . . . .
Cl3G Cl 0.17632(11) 0.5917(3) 0.10166(14) 0.1177(12) Uani 1 1 d D . . . .
Cl4G Cl 0.4253(2) 0.2637(6) 0.2303(3) 0.212(4) Uani 1 1 d D . . . .
C1G C 0.3055(5) 0.3655(15) 0.0227(5) 0.139(7) Uani 1 1 d D . . . .
H67 H 0.3197 0.4234 0.0270 0.167 Uiso 1 1 calc R U . . .
C2G C 0.2964(7) 0.3471(17) 0.0643(7) 0.169(9) Uani 1 1 d D . . . .
H68 H 0.2824 0.2891 0.0587 0.203 Uiso 1 1 calc R U . . .
C3G C 0.2681(3) 0.4062(9) 0.0753(3) 0.119(5) Uani 1 1 d DG . . . .
C4G C 0.2755(3) 0.4966(9) 0.0811(4) 0.133(6) Uani 1 1 d DG . . . .
H47 H 0.2998 0.5197 0.0795 0.160 Uiso 1 1 calc R U . . .
C5G C 0.2472(3) 0.5532(6) 0.0891(4) 0.123(5) Uani 1 1 d DG . . . .
H48 H 0.2522 0.6150 0.0931 0.148 Uiso 1 1 calc R U . . .
C6G C 0.2115(3) 0.5193(7) 0.0915(3) 0.095(4) Uani 1 1 d DG . . . .
C7G C 0.2042(3) 0.4289(7) 0.0857(3) 0.100(4) Uani 1 1 d DG . . . .
H49 H 0.1798 0.4058 0.0873 0.120 Uiso 1 1 calc R U . . .
C8G C 0.2324(4) 0.3724(6) 0.0776(3) 0.121(5) Uani 1 1 d DG . . . .
H50 H 0.2274 0.3106 0.0737 0.145 Uiso 1 1 calc R U . . .
C9G C 0.3309(3) 0.3264(10) 0.1049(4) 0.135(5) Uani 1 1 d DG U . . .
C10G C 0.3328(4) 0.2420(9) 0.1236(5) 0.167(7) Uani 1 1 d DG U . . .
H51 H 0.3141 0.1985 0.1108 0.200 Uiso 1 1 calc R U . . .
C11G C 0.3621(5) 0.2213(10) 0.1609(5) 0.184(9) Uani 1 1 d DG U . . .
H52 H 0.3633 0.1636 0.1736 0.220 Uiso 1 1 calc R U . . .
C12G C 0.3894(4) 0.2849(14) 0.1795(4) 0.195(10) Uani 1 1 d DG U . . .
C13G C 0.3875(4) 0.3693(12) 0.1609(5) 0.167(8) Uani 1 1 d DG U . . .
H53 H 0.4062 0.4127 0.1737 0.201 Uiso 1 1 calc R U . . .
C14G C 0.3583(4) 0.3900(8) 0.1236(5) 0.156(6) Uani 1 1 d DG U . . .
H54 H 0.3570 0.4477 0.1109 0.188 Uiso 1 1 calc R U . . .
C1S C 0.4420(7) 0.2709(14) 0.0774(8) 0.180(7) Uani 1 1 d D U . . .
H55 H 0.4331 0.2879 0.0456 0.216 Uiso 1 1 calc R U . . .
H56 H 0.4209 0.2851 0.0919 0.216 Uiso 1 1 calc R U . . .
C2S C 0.4484(6) 0.1704(13) 0.0798(6) 0.166(6) Uani 1 1 d D U . . .
H57 H 0.4662 0.1527 0.0614 0.199 Uiso 1 1 calc R U . . .
H58 H 0.4236 0.1389 0.0687 0.199 Uiso 1 1 calc R U . . .
C3S C 0.4660(7) 0.1476(15) 0.1295(7) 0.194(7) Uani 1 1 d D U . . .
H59 H 0.4476 0.1646 0.1473 0.233 Uiso 1 1 calc R U . . .
H60 H 0.4703 0.0828 0.1326 0.233 Uiso 1 1 calc R U . . .
C4S C 0.5046(6) 0.1968(14) 0.1475(8) 0.187(7) Uani 1 1 d D U . . .
H61 H 0.5229 0.1801 0.1295 0.224 Uiso 1 1 calc R U . . .
H62 H 0.5158 0.1783 0.1787 0.224 Uiso 1 1 calc R U . . .
C5S C 0.4989(7) 0.3001(14) 0.1457(7) 0.182(7) Uani 1 1 d D U . . .
H63 H 0.4844 0.3185 0.1677 0.218 Uiso 1 1 calc R U . . .
H64 H 0.5243 0.3300 0.1533 0.218 Uiso 1 1 calc R U . . .
C6S C 0.4764(7) 0.3278(15) 0.0984(7) 0.191(7) Uani 1 1 d D U . . .
H65 H 0.4675 0.3897 0.0996 0.229 Uiso 1 1 calc R U . . .
H66 H 0.4945 0.3271 0.0787 0.229 Uiso 1 1 calc R U . . .
Cl1H Cl 0.0020(13) 0.5451(8) 0.2518(11) 0.322(12) Uani 0.5 1 d D U P B -1
Cl2H Cl -0.0513(6) 0.4081(15) 0.2194(6) 0.251(11) Uani 0.5 1 d D U P B -1
Cl3H Cl 0.1810(4) 0.4685(9) 0.3675(5) 0.170(5) Uani 0.5 1 d D U P B -1
Cl4H Cl 0.0137(5) -0.0205(9) 0.2547(9) 0.251(10) Uani 0.5 1 d D U P B -1
C1H C -0.0008(10) 0.4342(17) 0.2401(15) 0.221(17) Uani 0.5 1 d D U P B -1
H1H H 0.0105 0.4274 0.2137 0.266 Uiso 0.5 1 calc R U P B -1
C2H C 0.0200(9) 0.375(2) 0.2719(14) 0.207(14) Uani 0.5 1 d D U P B -1
C3H C 0.0596(7) 0.397(3) 0.2934(11) 0.175(14) Uani 0.5 1 d D U P B -1
C4H C 0.0895(8) 0.386(2) 0.2718(9) 0.139(11) Uani 0.5 1 d D U P B -1
H75 H 0.0848 0.3622 0.2425 0.167 Uiso 0.5 1 calc R U P B -1
C5H C 0.1265(8) 0.411(2) 0.2952(8) 0.136(11) Uani 0.5 1 d D U P B -1
H76 H 0.1475 0.4024 0.2817 0.163 Uiso 0.5 1 calc R U P B -1
C6H C 0.1334(6) 0.447(2) 0.3375(8) 0.144(10) Uani 0.5 1 d D U P B -1
C7H C 0.1041(7) 0.450(2) 0.3591(10) 0.150(12) Uani 0.5 1 d D U P B -1
H77 H 0.1093 0.4683 0.3893 0.180 Uiso 0.5 1 calc R U P B -1
C8H C 0.0670(8) 0.426(2) 0.3371(9) 0.137(11) Uani 0.5 1 d D U P B -1
H78 H 0.0467 0.4300 0.3518 0.165 Uiso 0.5 1 calc R U P B -1
C9H C 0.0130(9) 0.2748(14) 0.2637(12) 0.151(11) Uani 0.5 1 d D U P B -1
C10H C -0.0142(9) 0.2315(19) 0.2814(13) 0.147(13) Uani 0.5 1 d D U P B -1
H79 H -0.0309 0.2631 0.2955 0.176 Uiso 0.5 1 calc R U P B -1
C11H C -0.0157(10) 0.1381(19) 0.2774(14) 0.143(14) Uani 0.5 1 d D U P B -1
H80 H -0.0295 0.1041 0.2943 0.172 Uiso 0.5 1 calc R U P B -1
C12H C 0.0031(19) 0.0956(15) 0.248(2) 0.177(13) Uani 0.5 1 d D U P B -1
C13H C 0.0293(14) 0.141(2) 0.2290(17) 0.188(17) Uani 0.5 1 d D U P B -1
H93 H 0.0447 0.1106 0.2127 0.226 Uiso 0.5 1 calc R U P B -1
C14H C 0.0317(12) 0.232(2) 0.2346(14) 0.169(16) Uani 0.5 1 d D U P B -1
H94 H 0.0462 0.2662 0.2186 0.203 Uiso 0.5 1 calc R U P B -1
C1T C 0.2246(7) 0.735(3) -0.0439(9) 0.330(17) Uani 1 1 d D U . . .
H69 H 0.2137 0.6959 -0.0698 0.396 Uiso 1 1 calc R U . . .
H70 H 0.2132 0.7944 -0.0506 0.396 Uiso 1 1 calc R U . . .
C2T C 0.2676(7) 0.741(3) -0.0377(9) 0.331(16) Uani 1 1 d D U . . .
H71 H 0.2731 0.7619 -0.0659 0.397 Uiso 1 1 calc R U . . .
H72 H 0.2789 0.6806 -0.0316 0.397 Uiso 1 1 calc R U . . .
C3T C 0.2877(7) 0.804(2) 0.0009(11) 0.322(16) Uani 1 1 d D U . . .
H73 H 0.2785 0.8659 -0.0054 0.386 Uiso 1 1 calc R U . . .
H74 H 0.3161 0.8028 0.0053 0.386 Uiso 1 1 calc R U . . .
C1U C 0.1459(14) 0.551(5) 0.4271(17) 0.29(2) Uani 0.5 1 d D U P C 2
H81 H 0.1278 0.5351 0.4454 0.347 Uiso 0.5 1 calc R U P C 2
H82 H 0.1479 0.6170 0.4279 0.347 Uiso 0.5 1 calc R U P C 2
C2U C 0.1857(15) 0.514(6) 0.4505(14) 0.29(2) Uani 0.5 1 d D U P C 2
H83 H 0.1834 0.4514 0.4592 0.344 Uiso 0.5 1 calc R U P C 2
H84 H 0.1972 0.5488 0.4777 0.344 Uiso 0.5 1 calc R U P C 2
C3U C 0.2113(12) 0.521(6) 0.4169(18) 0.29(2) Uani 0.5 1 d D U P C 2
H85 H 0.2368 0.4940 0.4301 0.350 Uiso 0.5 1 calc R U P C 2
H86 H 0.2155 0.5842 0.4109 0.350 Uiso 0.5 1 calc R U P C 2
C4U C 0.1928(17) 0.473(6) 0.372(2) 0.28(2) Uani 0.5 1 d D U P C 2
H87 H 0.1874 0.4107 0.3784 0.341 Uiso 0.5 1 calc R U P C 2
H88 H 0.2112 0.4736 0.3530 0.341 Uiso 0.5 1 calc R U P C 2
C5U C 0.1541(15) 0.520(6) 0.3472(14) 0.28(2) Uani 0.5 1 d D U P C 2
H89 H 0.1595 0.5810 0.3379 0.332 Uiso 0.5 1 calc R U P C 2
H90 H 0.1414 0.4862 0.3203 0.332 Uiso 0.5 1 calc R U P C 2
C6U C 0.1275(12) 0.525(6) 0.3800(17) 0.28(2) Uani 0.5 1 d D U P C 2
H91 H 0.1065 0.5678 0.3678 0.338 Uiso 0.5 1 calc R U P C 2
H92 H 0.1155 0.4661 0.3806 0.338 Uiso 0.5 1 calc R U P C 2

loop_
_atom_site_aniso_label
_atom_site_aniso_U_11
_atom_site_aniso_U_22
_atom_site_aniso_U_33
_atom_site_aniso_U_23
_atom_site_aniso_U_13
_atom_site_aniso_U_12
I1A 0.0854(14) 0.0941(14) 0.0733(12) 0.0004(8) -0.0031(7) 0.0283(9)
Zn1A 0.0518(17) 0.049(2) 0.0381(12) -0.0057(10) 0.0004(11) -0.0014(13)
I2A 0.0699(13) 0.0621(10) 0.0521(9) 0.0053(6) 0.0127(6) 0.0008(7)
I2B 0.313(8) 0.070(2) 0.148(4) -0.008(2) -0.076(4) -0.022(3)
I1B 0.273(9) 0.170(6) 0.190(5) -0.046(4) -0.031(5) 0.077(6)
Zn1B 0.119(6) 0.053(3) 0.090(4) -0.009(2) -0.052(3) 0.001(3)
N1 0.089(6) 0.059(5) 0.062(5) -0.001(4) -0.014(4) 0.020(4)
C1 0.103(8) 0.049(6) 0.064(6) 0.002(4) -0.002(5) 0.016(5)
C2 0.092(8) 0.055(6) 0.063(6) 0.006(4) -0.014(5) -0.002(5)
C3 0.082(7) 0.053(5) 0.057(5) -0.005(4) -0.002(4) 0.012(5)
C4 0.084(7) 0.054(6) 0.070(6) -0.009(4) -0.010(5) -0.003(5)
C5 0.071(7) 0.072(7) 0.081(7) -0.006(5) -0.024(5) 0.003(5)
C6 0.064(6) 0.046(5) 0.056(5) -0.001(4) -0.002(4) 0.007(4)
N2 0.072(5) 0.056(5) 0.052(4) -0.003(3) 0.001(3) -0.001(4)
C7 0.051(5) 0.052(5) 0.047(4) 0.000(3) 0.008(3) 0.000(4)
N3 0.062(5) 0.053(4) 0.052(4) -0.001(3) 0.004(3) 0.001(3)
C8 0.060(5) 0.053(5) 0.054(5) 0.003(4) 0.015(4) -0.005(4)
N4 0.064(5) 0.061(5) 0.053(4) -0.004(3) 0.003(3) 0.004(4)
N5 0.070(5) 0.056(5) 0.063(4) 0.009(3) 0.010(4) 0.009(4)
C9 0.074(7) 0.059(6) 0.073(6) 0.005(5) 0.006(5) 0.012(5)
C10 0.070(6) 0.053(6) 0.062(5) 0.005(4) -0.003(4) 0.005(4)
C11 0.055(5) 0.065(6) 0.055(5) 0.000(4) 0.007(4) -0.004(4)
C12 0.077(7) 0.057(6) 0.077(6) 0.013(5) -0.003(5) 0.007(5)
C13 0.079(7) 0.055(6) 0.076(6) -0.005(5) 0.003(5) 0.000(5)
I3 0.1207(7) 0.0721(5) 0.0682(4) -0.0118(3) 0.0276(4) -0.0088(4)
Zn2 0.0820(8) 0.0536(7) 0.0727(7) 0.0013(5) 0.0273(6) 0.0002(5)
I4 0.0948(6) 0.0648(5) 0.1035(6) 0.0171(4) 0.0451(4) 0.0179(4)
N6 0.062(5) 0.057(5) 0.059(4) -0.004(3) -0.002(3) 0.000(4)
C14 0.075(7) 0.081(8) 0.061(6) 0.007(5) -0.004(5) 0.000(6)
C15 0.063(6) 0.063(6) 0.059(5) -0.003(4) 0.004(4) -0.003(4)
C16 0.056(5) 0.049(5) 0.053(5) 0.001(3) 0.005(4) 0.004(4)
C17 0.058(6) 0.060(6) 0.083(6) 0.007(5) -0.012(5) 0.001(5)
C18 0.076(7) 0.058(6) 0.080(7) 0.010(5) -0.014(5) -0.005(5)
I5A 0.0814(5) 0.1120(7) 0.0791(5) -0.0255(4) 0.0132(4) -0.0098(4)
I6A 0.0862(6) 0.0722(5) 0.1031(6) 0.0059(4) -0.0101(4) -0.0112(4)
Zn3 0.0594(7) 0.0696(8) 0.0674(7) -0.0076(5) -0.0014(5) -0.0003(5)
N7 0.060(5) 0.079(6) 0.061(5) 0.000(4) 0.002(4) -0.001(4)
C19 0.112(10) 0.113(10) 0.055(6) 0.019(6) 0.020(6) 0.037(8)
C20 0.080(7) 0.093(8) 0.069(6) 0.021(5) 0.021(5) 0.023(6)
C21 0.059(6) 0.084(7) 0.044(4) -0.004(4) 0.008(4) -0.008(5)
C22 0.069(7) 0.085(8) 0.061(6) 0.006(5) 0.013(4) -0.007(6)
C23 0.061(6) 0.087(8) 0.062(6) 0.011(5) 0.006(4) 0.008(5)
C24 0.068(6) 0.063(6) 0.048(5) 0.005(4) 0.003(4) 0.004(5)
N8 0.062(5) 0.081(6) 0.042(4) 0.009(3) -0.001(3) 0.001(4)
C25 0.056(6) 0.068(6) 0.057(5) 0.001(4) 0.011(4) 0.002(5)
N9 0.064(5) 0.062(5) 0.056(4) 0.007(3) 0.008(3) -0.004(4)
C26 0.055(6) 0.070(6) 0.059(5) -0.004(4) 0.008(4) -0.014(5)
N10 0.057(5) 0.067(5) 0.056(4) 0.006(3) 0.007(3) 0.002(4)
N11 0.075(6) 0.076(6) 0.052(4) 0.006(4) -0.004(4) -0.019(5)
C27 0.073(7) 0.077(7) 0.057(5) 0.001(5) 0.001(4) -0.007(6)
C28 0.078(7) 0.073(7) 0.059(5) 0.005(5) -0.001(5) -0.003(5)
C29 0.064(6) 0.068(6) 0.056(5) 0.010(4) 0.005(4) -0.001(5)
C30 0.067(6) 0.094(8) 0.059(5) 0.021(5) 0.010(4) 0.002(6)
C31 0.088(8) 0.088(8) 0.072(7) 0.004(6) 0.000(6) 0.005(6)
N12 0.061(5) 0.059(5) 0.068(5) 0.000(4) 0.018(4) -0.005(4)
C32 0.078(7) 0.088(8) 0.079(7) 0.008(6) 0.029(5) 0.012(6)
C33 0.086(8) 0.090(9) 0.070(6) 0.018(5) 0.016(5) 0.011(6)
C34 0.066(6) 0.058(6) 0.059(5) 0.000(4) 0.006(4) -0.002(5)
C35 0.073(7) 0.092(8) 0.068(6) 0.024(5) 0.020(5) 0.023(6)
C36 0.076(7) 0.112(10) 0.061(6) 0.021(6) 0.012(5) 0.015(7)
Cl1G 0.203(6) 0.183(5) 0.122(3) -0.043(3) 0.078(4) -0.056(4)
Cl2G 0.187(6) 0.236(7) 0.173(5) -0.068(5) 0.091(4) 0.012(5)
Cl3G 0.099(3) 0.126(3) 0.122(3) 0.002(2) 0.013(2) 0.005(2)
Cl4G 0.177(6) 0.282(10) 0.183(6) 0.029(6) 0.056(5) 0.078(6)
C1G 0.130(14) 0.18(2) 0.106(12) -0.036(11) 0.025(10) -0.008(12)
C2G 0.19(2) 0.20(2) 0.130(16) -0.047(15) 0.068(15) 0.020(18)
C3G 0.133(15) 0.131(15) 0.092(10) -0.023(9) 0.027(9) 0.009(11)
C4G 0.127(14) 0.156(19) 0.128(13) 0.011(12) 0.054(11) -0.002(13)
C5G 0.118(13) 0.145(15) 0.113(11) -0.017(10) 0.040(9) -0.003(12)
C6G 0.091(9) 0.106(11) 0.083(8) 0.006(7) 0.008(6) -0.010(8)
C7G 0.110(11) 0.120(12) 0.068(7) 0.002(7) 0.016(6) -0.001(9)
C8G 0.150(16) 0.132(14) 0.082(9) -0.014(8) 0.032(9) -0.010(12)
C9G 0.123(12) 0.140(13) 0.150(15) -0.030(9) 0.049(10) 0.030(10)
C10G 0.183(18) 0.167(14) 0.178(19) 0.012(13) 0.098(12) 0.048(13)
C11G 0.19(2) 0.23(2) 0.18(2) 0.055(16) 0.116(14) 0.044(15)
C12G 0.151(19) 0.26(3) 0.19(2) 0.040(18) 0.082(14) 0.060(16)
C13G 0.151(16) 0.198(19) 0.147(17) -0.049(13) 0.027(10) 0.036(14)
C14G 0.116(14) 0.193(17) 0.160(16) -0.017(13) 0.033(10) 0.013(11)
C1S 0.198(16) 0.177(15) 0.158(13) 0.021(12) 0.027(12) -0.010(13)
C2S 0.190(15) 0.152(14) 0.161(13) 0.031(12) 0.052(12) -0.006(12)
C3S 0.228(16) 0.158(15) 0.193(14) 0.019(13) 0.046(14) 0.013(13)
C4S 0.199(16) 0.179(15) 0.194(14) 0.058(13) 0.072(13) 0.005(13)
C5S 0.197(15) 0.188(15) 0.166(13) 0.038(13) 0.054(12) 0.005(13)
C6S 0.202(16) 0.197(16) 0.161(13) 0.039(13) 0.021(12) -0.012(13)
Cl1H 0.67(3) 0.137(10) 0.138(8) 0.022(13) 0.065(15) 0.18(2)
Cl2H 0.249(19) 0.28(2) 0.194(14) 0.048(14) -0.008(13) 0.138(18)
Cl3H 0.170(12) 0.141(10) 0.219(14) 0.036(9) 0.083(11) 0.005(8)
Cl4H 0.21(2) 0.119(9) 0.33(2) -0.024(11) -0.109(18) 0.024(8)
C1H 0.29(3) 0.14(3) 0.17(3) -0.03(2) -0.06(3) 0.06(3)
C2H 0.23(3) 0.16(2) 0.22(3) 0.01(2) 0.03(2) 0.07(2)
C3H 0.20(3) 0.13(2) 0.20(3) 0.04(2) 0.04(2) 0.07(2)
C4H 0.16(2) 0.12(2) 0.15(2) 0.054(17) 0.05(2) 0.09(2)
C5H 0.16(2) 0.12(2) 0.16(2) 0.074(18) 0.09(2) 0.047(19)
C6H 0.16(2) 0.13(2) 0.18(2) 0.065(19) 0.116(19) 0.056(18)
C7H 0.17(3) 0.11(2) 0.20(3) 0.052(19) 0.10(2) 0.06(2)
C8H 0.19(3) 0.085(18) 0.17(2) 0.026(17) 0.09(2) 0.06(2)
C9H 0.15(3) 0.126(19) 0.18(3) 0.064(19) 0.052(19) 0.067(18)
C10H 0.11(2) 0.17(3) 0.17(3) 0.09(2) 0.061(19) 0.074(19)
C11H 0.10(2) 0.18(3) 0.14(2) 0.08(2) 0.000(18) 0.01(2)
C12H 0.14(3) 0.18(2) 0.17(2) 0.05(3) -0.054(19) 0.01(3)
C13H 0.18(3) 0.17(3) 0.18(3) 0.05(3) -0.01(3) 0.01(3)
C14H 0.17(3) 0.14(3) 0.18(3) 0.07(2) 0.01(3) 0.00(2)
C1T 0.160(19) 0.55(4) 0.23(2) 0.04(3) -0.04(2) 0.09(2)
C2T 0.167(17) 0.55(4) 0.23(2) 0.05(3) -0.046(17) 0.10(2)
C3T 0.176(19) 0.54(4) 0.20(2) 0.04(3) -0.044(18) 0.12(2)
C1U 0.19(3) 0.46(6) 0.21(3) 0.03(4) 0.03(2) -0.05(4)
C2U 0.19(3) 0.46(6) 0.20(3) 0.01(4) 0.03(2) -0.06(4)
C3U 0.18(3) 0.47(6) 0.21(3) 0.02(4) 0.02(2) -0.06(4)
C4U 0.18(3) 0.47(6) 0.19(3) 0.03(4) 0.01(2) -0.06(4)
C5U 0.16(3) 0.46(6) 0.19(3) 0.04(4) 0.00(2) -0.05(4)
C6U 0.17(3) 0.46(6) 0.20(3) 0.03(4) 0.01(2) -0.04(4)

_geom_special_details            
;
 All esds (except the esd in the dihedral angle between two l.s. planes)
 are estimated using the full covariance matrix.  The cell esds are taken
 into account individually in the estimation of esds in distances, angles
 and torsion angles; correlations between esds in cell parameters are only
 used when they are defined by crystal symmetry.  An approximate (isotropic)
 treatment of cell esds is used for estimating esds involving l.s. planes.
;

loop_
_geom_bond_atom_site_label_1
_geom_bond_atom_site_label_2
_geom_bond_distance
_geom_bond_site_symmetry_2
_geom_bond_publ_flag
I1A Zn1A 2.458(5) . ?
Zn1A N11 2.028(9) 8_556 ?
Zn1A N1 2.086(9) . ?
Zn1A I2A 2.526(5) . ?
I2B Zn1B 2.513(10) . ?
I1B Zn1B 2.232(13) . ?
Zn1B N1 2.075(11) . ?
Zn1B N11 2.196(11) 8_556 ?
N1 C5 1.321(15) . ?
N1 C1 1.347(14) . ?
C1 C2 1.432(13) . ?
C1 H21 0.9500 . ?
C2 C3 1.369(15) . ?
C2 H22 0.9500 . ?
C3 C4 1.409(14) . ?
C3 C6 1.506(12) . ?
C4 C5 1.399(14) . ?
C4 H23 0.9500 . ?
C5 H24 0.9500 . ?
C6 N4 1.322(12) . ?
C6 N2 1.338(11) . ?
N2 C7 1.348(11) . ?
C7 N3 1.344(12) . ?
C7 C16 1.503(12) . ?
N3 C8 1.339(11) . ?
C8 N4 1.331(11) . ?
C8 C11 1.471(13) . ?
N5 C13 1.311(13) . ?
N5 C9 1.342(13) . ?
N5 Zn2 2.089(8) . ?
C9 C10 1.340(14) . ?
C9 H25 0.9500 . ?
C10 C11 1.418(13) . ?
C10 H26 0.9500 . ?
C11 C12 1.377(14) . ?
C12 C13 1.360(15) . ?
C12 H27 0.9500 . ?
C13 H28 0.9500 . ?
I3 Zn2 2.5529(15) . ?
Zn2 N12 2.070(8) 3 ?
Zn2 I4 2.5529(15) . ?
N6 C18 1.331(12) . ?
N6 C14 1.349(14) . ?
N6 Zn3 2.064(7) . ?
C14 C15 1.371(14) . ?
C14 H29 0.9500 . ?
C15 C16 1.390(12) . ?
C15 H30 0.9500 . ?
C16 C17 1.349(13) . ?
C17 C18 1.386(14) . ?
C17 H31 0.9500 . ?
C18 H32 0.9500 . ?
I5A Zn3 2.5500(15) . ?
I6A Zn3 2.5496(15) . ?
Zn3 N7 2.063(9) . ?
N7 C19 1.323(14) . ?
N7 C23 1.359(13) . ?
C19 C20 1.382(16) . ?
C19 H35 0.9500 . ?
C20 C21 1.361(14) . ?
C20 H36 0.9500 . ?
C21 C22 1.393(13) . ?
C21 C24 1.475(14) . ?
C22 C23 1.338(15) . ?
C22 H37 0.9500 . ?
C23 H38 0.9500 . ?
C24 N10 1.323(12) . ?
C24 N8 1.351(12) . ?
N8 C25 1.329(13) . ?
C25 N9 1.339(12) . ?
C25 C34 1.475(13) . ?
N9 C26 1.339(12) . ?
C26 N10 1.334(13) . ?
C26 C29 1.486(14) . ?
N11 C31 1.320(15) . ?
N11 C27 1.328(15) . ?
N11 Zn1A 2.027(9) 8_455 ?
N11 Zn1B 2.196(11) 8_455 ?
C27 C28 1.387(15) . ?
C27 H39 0.9500 . ?
C28 C29 1.434(15) . ?
C28 H40 0.9500 . ?
C29 C30 1.344(15) . ?
C30 C31 1.409(16) . ?
C30 H41 0.9500 . ?
C31 H42 0.9500 . ?
N12 C32 1.330(14) . ?
N12 C36 1.350(14) . ?
N12 Zn2 2.070(8) 3_445 ?
C32 C33 1.369(16) . ?
C32 H43 0.9500 . ?
C33 C34 1.388(15) . ?
C33 H44 0.9500 . ?
C34 C35 1.363(14) . ?
C35 C36 1.392(15) . ?
C35 H45 0.9500 . ?
C36 H46 0.9500 . ?
Cl1G C1G 1.706(18) . ?
Cl2G C1G 1.80(2) . ?
Cl3G C6G 1.751(9) . ?
Cl4G C12G 1.797(12) . ?
C1G C2G 1.43(2) . ?
C1G H67 1.0000 . ?
C2G C3G 1.45(2) . ?
C2G C9G 1.56(2) . ?
C2G H68 1.0000 . ?
C3G C4G 1.3900 . ?
C3G C8G 1.3900 . ?
C4G C5G 1.3900 . ?
C4G H47 0.9500 . ?
C5G C6G 1.3900 . ?
C5G H48 0.9500 . ?
C6G C7G 1.3900 . ?
C7G C8G 1.3900 . ?
C7G H49 0.9500 . ?
C8G H50 0.9500 . ?
C9G C10G 1.3900 . ?
C9G C14G 1.3900 . ?
C10G C11G 1.3900 . ?
C10G H51 0.9500 . ?
C11G C12G 1.3900 . ?
C11G H52 0.9500 . ?
C12G C13G 1.3900 . ?
C13G C14G 1.3900 . ?
C13G H53 0.9500 . ?
C14G H54 0.9500 . ?
C1S C6S 1.510(16) . ?
C1S C2S 1.529(16) . ?
C1S H55 0.9900 . ?
C1S H56 0.9900 . ?
C2S C3S 1.549(16) . ?
C2S H57 0.9900 . ?
C2S H58 0.9900 . ?
C3S C4S 1.545(17) . ?
C3S H59 0.9900 . ?
C3S H60 0.9900 . ?
C4S C5S 1.569(17) . ?
C4S H61 0.9900 . ?
C4S H62 0.9900 . ?
C5S C6S 1.545(16) . ?
C5S H63 0.9900 . ?
C5S H64 0.9900 . ?
C6S H65 0.9900 . ?
C6S H66 0.9900 . ?
Cl1H C1H 1.71(2) . ?
Cl2H C1H 1.80(3) . ?
Cl3H C6H 1.758(18) . ?
Cl4H C12H 1.79(2) . ?
C1H C2H 1.40(3) . ?
C1H H1H 1.0000 . ?
C2H C3H 1.45(3) . ?
C2H C9H 1.54(3) . ?
C3H C8H 1.383(18) . ?
C3H C4H 1.402(18) . ?
C4H C5H 1.394(18) . ?
C4H H75 0.9500 . ?
C5H C6H 1.381(17) . ?
C5H H76 0.9500 . ?
C6H C7H 1.376(17) . ?
C7H C8H 1.378(18) . ?
C7H H77 0.9500 . ?
C8H H78 0.9500 . ?
C9H C10H 1.390(17) . ?
C9H C14H 1.399(18) . ?
C10H C11H 1.413(18) . ?
C10H H79 0.9500 . ?
C11H C12H 1.399(19) . ?
C11H H80 0.9500 . ?
C12H C13H 1.408(19) . ?
C13H C14H 1.383(18) . ?
C13H H93 0.9500 . ?
C14H H94 0.9500 . ?
C1T C2T 1.508(18) . ?
C1T C3T 1.61(4) 7_565 ?
C1T H69 0.9900 . ?
C1T H70 0.9900 . ?
C2T C3T 1.560(19) . ?
C2T H71 0.9900 . ?
C2T H72 0.9900 . ?
C3T C1T 1.61(4) 7_565 ?
C3T H73 0.9900 . ?
C3T H74 0.9900 . ?
C1U C6U 1.50(2) . ?
C1U C2U 1.54(3) . ?
C1U H81 0.9900 . ?
C1U H82 0.9900 . ?
C2U C3U 1.55(2) . ?
C2U H83 0.9900 . ?
C2U H84 0.9900 . ?
C3U C4U 1.55(3) . ?
C3U H85 0.9900 . ?
C3U H86 0.9900 . ?
C4U C5U 1.58(3) . ?
C4U H87 0.9900 . ?
C4U H88 0.9900 . ?
C5U C6U 1.55(2) . ?
C5U H89 0.9900 . ?
C5U H90 0.9900 . ?
C6U H91 0.9900 . ?
C6U H92 0.9900 . ?

loop_
_geom_angle_atom_site_label_1
_geom_angle_atom_site_label_2
_geom_angle_atom_site_label_3
_geom_angle
_geom_angle_site_symmetry_1
_geom_angle_site_symmetry_3
_geom_angle_publ_flag
N11 Zn1A N1 98.9(4) 8_556 . ?
N11 Zn1A I1A 112.4(3) 8_556 . ?
N1 Zn1A I1A 104.3(3) . . ?
N11 Zn1A I2A 105.0(3) 8_556 . ?
N1 Zn1A I2A 107.1(3) . . ?
I1A Zn1A I2A 125.8(2) . . ?
N1 Zn1B N11 94.1(5) . 8_556 ?
N1 Zn1B I1B 97.9(5) . . ?
N11 Zn1B I1B 102.7(4) 8_556 . ?
N1 Zn1B I2B 120.6(5) . . ?
N11 Zn1B I2B 109.4(4) 8_556 . ?
I1B Zn1B I2B 126.4(5) . . ?
C5 N1 C1 119.5(8) . . ?
C5 N1 Zn1B 126.8(7) . . ?
C1 N1 Zn1B 113.5(8) . . ?
C5 N1 Zn1A 114.6(7) . . ?
C1 N1 Zn1A 125.8(7) . . ?
N1 C1 C2 121.4(10) . . ?
N1 C1 H21 119.3 . . ?
C2 C1 H21 119.3 . . ?
C3 C2 C1 117.5(10) . . ?
C3 C2 H22 121.3 . . ?
C1 C2 H22 121.3 . . ?
C2 C3 C4 121.3(9) . . ?
C2 C3 C6 120.1(9) . . ?
C4 C3 C6 118.4(9) . . ?
C5 C4 C3 116.5(10) . . ?
C5 C4 H23 121.7 . . ?
C3 C4 H23 121.7 . . ?
N1 C5 C4 123.8(10) . . ?
N1 C5 H24 118.1 . . ?
C4 C5 H24 118.1 . . ?
N4 C6 N2 125.3(8) . . ?
N4 C6 C3 118.0(8) . . ?
N2 C6 C3 116.6(8) . . ?
C6 N2 C7 114.1(8) . . ?
N3 C7 N2 125.0(8) . . ?
N3 C7 C16 119.2(7) . . ?
N2 C7 C16 115.7(8) . . ?
C8 N3 C7 114.9(7) . . ?
N4 C8 N3 124.3(8) . . ?
N4 C8 C11 115.0(8) . . ?
N3 C8 C11 120.7(8) . . ?
C6 N4 C8 116.1(8) . . ?
C13 N5 C9 115.9(9) . . ?
C13 N5 Zn2 120.3(7) . . ?
C9 N5 Zn2 123.7(6) . . ?
C10 C9 N5 122.8(9) . . ?
C10 C9 H25 118.6 . . ?
N5 C9 H25 118.6 . . ?
C9 C10 C11 121.0(9) . . ?
C9 C10 H26 119.5 . . ?
C11 C10 H26 119.5 . . ?
C12 C11 C10 115.5(9) . . ?
C12 C11 C8 121.5(8) . . ?
C10 C11 C8 122.9(8) . . ?
C13 C12 C11 118.6(9) . . ?
C13 C12 H27 120.7 . . ?
C11 C12 H27 120.7 . . ?
N5 C13 C12 126.2(10) . . ?
N5 C13 H28 116.9 . . ?
C12 C13 H28 116.9 . . ?
N12 Zn2 N5 103.0(3) 3 . ?
N12 Zn2 I4 106.5(2) 3 . ?
N5 Zn2 I4 108.7(2) . . ?
N12 Zn2 I3 105.8(2) 3 . ?
N5 Zn2 I3 105.9(2) . . ?
I4 Zn2 I3 124.91(5) . . ?
C18 N6 C14 116.2(8) . . ?
C18 N6 Zn3 122.3(7) . . ?
C14 N6 Zn3 121.4(6) . . ?
N6 C14 C15 124.3(9) . . ?
N6 C14 H29 117.8 . . ?
C15 C14 H29 117.8 . . ?
C14 C15 C16 117.7(10) . . ?
C14 C15 H30 121.2 . . ?
C16 C15 H30 121.2 . . ?
C17 C16 C15 118.9(8) . . ?
C17 C16 C7 119.3(8) . . ?
C15 C16 C7 121.7(8) . . ?
C16 C17 C18 119.8(9) . . ?
C16 C17 H31 120.1 . . ?
C18 C17 H31 120.1 . . ?
N6 C18 C17 123.0(10) . . ?
N6 C18 H32 118.5 . . ?
C17 C18 H32 118.5 . . ?
N7 Zn3 N6 102.6(3) . . ?
N7 Zn3 I6A 105.2(3) . . ?
N6 Zn3 I6A 107.0(2) . . ?
N7 Zn3 I5A 107.6(2) . . ?
N6 Zn3 I5A 105.9(2) . . ?
I6A Zn3 I5A 126.20(6) . . ?
C19 N7 C23 116.0(10) . . ?
C19 N7 Zn3 119.9(7) . . ?
C23 N7 Zn3 124.1(7) . . ?
N7 C19 C20 123.0(10) . . ?
N7 C19 H35 118.5 . . ?
C20 C19 H35 118.5 . . ?
C21 C20 C19 119.9(10) . . ?
C21 C20 H36 120.1 . . ?
C19 C20 H36 120.1 . . ?
C20 C21 C22 117.7(10) . . ?
C20 C21 C24 122.5(9) . . ?
C22 C21 C24 119.8(9) . . ?
C23 C22 C21 119.0(10) . . ?
C23 C22 H37 120.5 . . ?
C21 C22 H37 120.5 . . ?
C22 C23 N7 124.4(10) . . ?
C22 C23 H38 117.8 . . ?
N7 C23 H38 117.8 . . ?
N10 C24 N8 123.5(9) . . ?
N10 C24 C21 118.2(9) . . ?
N8 C24 C21 118.3(8) . . ?
C25 N8 C24 116.0(8) . . ?
N8 C25 N9 124.7(9) . . ?
N8 C25 C34 117.1(8) . . ?
N9 C25 C34 118.3(9) . . ?
C26 N9 C25 114.3(9) . . ?
N10 C26 N9 125.4(9) . . ?
N10 C26 C29 117.6(9) . . ?
N9 C26 C29 116.9(9) . . ?
C24 N10 C26 115.7(8) . . ?
C31 N11 C27 117.6(10) . . ?
C31 N11 Zn1A 124.5(8) . 8_455 ?
C27 N11 Zn1A 117.8(8) . 8_455 ?
C31 N11 Zn1B 112.4(9) . 8_455 ?
C27 N11 Zn1B 129.9(8) . 8_455 ?
N11 C27 C28 122.5(11) . . ?
N11 C27 H39 118.8 . . ?
C28 C27 H39 118.8 . . ?
C27 C28 C29 119.2(11) . . ?
C27 C28 H40 120.4 . . ?
C29 C28 H40 120.4 . . ?
C30 C29 C28 117.6(9) . . ?
C30 C29 C26 124.6(9) . . ?
C28 C29 C26 117.8(9) . . ?
C29 C30 C31 118.7(10) . . ?
C29 C30 H41 120.7 . . ?
C31 C30 H41 120.7 . . ?
N11 C31 C30 124.5(12) . . ?
N11 C31 H42 117.8 . . ?
C30 C31 H42 117.8 . . ?
C32 N12 C36 115.5(9) . . ?
C32 N12 Zn2 123.7(7) . 3_445 ?
C36 N12 Zn2 120.8(7) . 3_445 ?
N12 C32 C33 123.3(11) . . ?
N12 C32 H43 118.3 . . ?
C33 C32 H43 118.3 . . ?
C32 C33 C34 120.5(10) . . ?
C32 C33 H44 119.8 . . ?
C34 C33 H44 119.8 . . ?
C35 C34 C33 117.7(10) . . ?
C35 C34 C25 121.5(9) . . ?
C33 C34 C25 120.8(9) . . ?
C34 C35 C36 118.2(10) . . ?
C34 C35 H45 120.9 . . ?
C36 C35 H45 120.9 . . ?
N12 C36 C35 124.7(10) . . ?
N12 C36 H46 117.7 . . ?
C35 C36 H46 117.7 . . ?
C2G C1G Cl1G 117.8(15) . . ?
C2G C1G Cl2G 114.6(16) . . ?
Cl1G C1G Cl2G 106.7(9) . . ?
C2G C1G H67 105.5 . . ?
Cl1G C1G H67 105.5 . . ?
Cl2G C1G H67 105.5 . . ?
C1G C2G C3G 115(2) . . ?
C1G C2G C9G 117.0(18) . . ?
C3G C2G C9G 113.1(13) . . ?
C1G C2G H68 103.2 . . ?
C3G C2G H68 103.2 . . ?
C9G C2G H68 103.2 . . ?
C4G C3G C8G 120.0 . . ?
C4G C3G C2G 120.7(14) . . ?
C8G C3G C2G 119.2(14) . . ?
C3G C4G C5G 120.0 . . ?
C3G C4G H47 120.0 . . ?
C5G C4G H47 120.0 . . ?
C6G C5G C4G 120.0 . . ?
C6G C5G H48 120.0 . . ?
C4G C5G H48 120.0 . . ?
C5G C6G C7G 120.0 . . ?
C5G C6G Cl3G 119.3(7) . . ?
C7G C6G Cl3G 120.7(7) . . ?
C6G C7G C8G 120.0 . . ?
C6G C7G H49 120.0 . . ?
C8G C7G H49 120.0 . . ?
C7G C8G C3G 120.0 . . ?
C7G C8G H50 120.0 . . ?
C3G C8G H50 120.0 . . ?
C10G C9G C14G 120.0 . . ?
C10G C9G C2G 117.7(14) . . ?
C14G C9G C2G 122.3(14) . . ?
C11G C10G C9G 120.0 . . ?
C11G C10G H51 120.0 . . ?
C9G C10G H51 120.0 . . ?
C12G C11G C10G 120.0 . . ?
C12G C11G H52 120.0 . . ?
C10G C11G H52 120.0 . . ?
C13G C12G C11G 120.0 . . ?
C13G C12G Cl4G 118.4(13) . . ?
C11G C12G Cl4G 121.4(13) . . ?
C12G C13G C14G 120.0 . . ?
C12G C13G H53 120.0 . . ?
C14G C13G H53 120.0 . . ?
C13G C14G C9G 120.0 . . ?
C13G C14G H54 120.0 . . ?
C9G C14G H54 120.0 . . ?
C6S C1S C2S 116.4(17) . . ?
C6S C1S H55 108.2 . . ?
C2S C1S H55 108.2 . . ?
C6S C1S H56 108.2 . . ?
C2S C1S H56 108.2 . . ?
H55 C1S H56 107.3 . . ?
C1S C2S C3S 106.7(15) . . ?
C1S C2S H57 110.4 . . ?
C3S C2S H57 110.4 . . ?
C1S C2S H58 110.4 . . ?
C3S C2S H58 110.4 . . ?
H57 C2S H58 108.6 . . ?
C4S C3S C2S 111.2(16) . . ?
C4S C3S H59 109.4 . . ?
C2S C3S H59 109.4 . . ?
C4S C3S H60 109.4 . . ?
C2S C3S H60 109.4 . . ?
H59 C3S H60 108.0 . . ?
C3S C4S C5S 111.5(16) . . ?
C3S C4S H61 109.3 . . ?
C5S C4S H61 109.3 . . ?
C3S C4S H62 109.3 . . ?
C5S C4S H62 109.3 . . ?
H61 C4S H62 108.0 . . ?
C6S C5S C4S 109.5(15) . . ?
C6S C5S H63 109.8 . . ?
C4S C5S H63 109.8 . . ?
C6S C5S H64 109.8 . . ?
C4S C5S H64 109.8 . . ?
H63 C5S H64 108.2 . . ?
C1S C6S C5S 115.8(16) . . ?
C1S C6S H65 108.3 . . ?
C5S C6S H65 108.3 . . ?
C1S C6S H66 108.3 . . ?
C5S C6S H66 108.3 . . ?
H65 C6S H66 107.4 . . ?
C2H C1H Cl1H 119(2) . . ?
C2H C1H Cl2H 115(3) . . ?
Cl1H C1H Cl2H 107(2) . . ?
C2H C1H H1H 104.9 . . ?
Cl1H C1H H1H 104.9 . . ?
Cl2H C1H H1H 104.9 . . ?
C1H C2H C3H 118(3) . . ?
C1H C2H C9H 118(2) . . ?
C3H C2H C9H 113(2) . . ?
C8H C3H C4H 121.2(18) . . ?
C8H C3H C2H 117(2) . . ?
C4H C3H C2H 122(2) . . ?
C5H C4H C3H 117(2) . . ?
C5H C4H H75 121.4 . . ?
C3H C4H H75 121.4 . . ?
C6H C5H C4H 122(2) . . ?
C6H C5H H76 119.2 . . ?
C4H C5H H76 119.2 . . ?
C7H C6H C5H 119.4(18) . . ?
C7H C6H Cl3H 119.4(18) . . ?
C5H C6H Cl3H 120.1(17) . . ?
C6H C7H C8H 120(2) . . ?
C6H C7H H77 119.8 . . ?
C8H C7H H77 119.8 . . ?
C7H C8H C3H 120(2) . . ?
C7H C8H H78 120.1 . . ?
C3H C8H H78 120.1 . . ?
C10H C9H C14H 121.9(19) . . ?
C10H C9H C2H 120(2) . . ?
C14H C9H C2H 118(2) . . ?
C9H C10H C11H 117(2) . . ?
C9H C10H H79 121.7 . . ?
C11H C10H H79 121.7 . . ?
C12H C11H C10H 120(2) . . ?
C12H C11H H80 120.1 . . ?
C10H C11H H80 120.1 . . ?
C11H C12H C13H 122(2) . . ?
C11H C12H Cl4H 120(3) . . ?
C13H C12H Cl4H 112(2) . . ?
C14H C13H C12H 117(2) . . ?
C14H C13H H93 121.4 . . ?
C12H C13H H93 121.4 . . ?
C13H C14H C9H 121(2) . . ?
C13H C14H H94 119.6 . . ?
C9H C14H H94 119.6 . . ?
C2T C1T C3T 113(2) . 7_565 ?
C2T C1T H69 108.9 . . ?
C3T C1T H69 108.9 7_565 . ?
C2T C1T H70 108.9 . . ?
C3T C1T H70 108.9 7_565 . ?
H69 C1T H70 107.7 . . ?
C1T C2T C3T 113(2) . . ?
C1T C2T H71 108.9 . . ?
C3T C2T H71 108.9 . . ?
C1T C2T H72 108.9 . . ?
C3T C2T H72 108.9 . . ?
H71 C2T H72 107.7 . . ?
C2T C3T C1T 104(2) . 7_565 ?
C2T C3T H73 110.9 . . ?
C1T C3T H73 110.9 7_565 . ?
C2T C3T H74 110.9 . . ?
C1T C3T H74 110.9 7_565 . ?
H73 C3T H74 108.9 . . ?
C6U C1U C2U 120(3) . . ?
C6U C1U H81 107.4 . . ?
C2U C1U H81 107.4 . . ?
C6U C1U H82 107.4 . . ?
C2U C1U H82 107.4 . . ?
H81 C1U H82 106.9 . . ?
C1U C2U C3U 107(3) . . ?
C1U C2U H83 110.3 . . ?
C3U C2U H83 110.3 . . ?
C1U C2U H84 110.3 . . ?
C3U C2U H84 110.3 . . ?
H83 C2U H84 108.6 . . ?
C2U C3U C4U 112(3) . . ?
C2U C3U H85 109.2 . . ?
C4U C3U H85 109.2 . . ?
C2U C3U H86 109.2 . . ?
C4U C3U H86 109.2 . . ?
H85 C3U H86 107.9 . . ?
C3U C4U C5U 111(3) . . ?
C3U C4U H87 109.4 . . ?
C5U C4U H87 109.4 . . ?
C3U C4U H88 109.4 . . ?
C5U C4U H88 109.4 . . ?
H87 C4U H88 108.0 . . ?
C6U C5U C4U 108(3) . . ?
C6U C5U H89 110.2 . . ?
C4U C5U H89 110.2 . . ?
C6U C5U H90 110.2 . . ?
C4U C5U H90 110.2 . . ?
H89 C5U H90 108.5 . . ?
C1U C6U C5U 117(3) . . ?
C1U C6U H91 108.0 . . ?
C5U C6U H91 108.0 . . ?
C1U C6U H92 108.0 . . ?
C5U C6U H92 108.0 . . ?
H91 C6U H92 107.3 . . ?

loop_
_geom_torsion_atom_site_label_1
_geom_torsion_atom_site_label_2
_geom_torsion_atom_site_label_3
_geom_torsion_atom_site_label_4
_geom_torsion
_geom_torsion_site_symmetry_1
_geom_torsion_site_symmetry_2
_geom_torsion_site_symmetry_3
_geom_torsion_site_symmetry_4
_geom_torsion_publ_flag
C5 N1 C1 C2 -2.1(17) . . . . ?
Zn1B N1 C1 C2 172.4(9) . . . . ?
Zn1A N1 C1 C2 177.6(8) . . . . ?
N1 C1 C2 C3 2.1(17) . . . . ?
C1 C2 C3 C4 -0.9(16) . . . . ?
C1 C2 C3 C6 -175.9(9) . . . . ?
C2 C3 C4 C5 -0.1(17) . . . . ?
C6 C3 C4 C5 175.0(10) . . . . ?
C1 N1 C5 C4 1.0(18) . . . . ?
Zn1B N1 C5 C4 -172.8(10) . . . . ?
Zn1A N1 C5 C4 -178.8(10) . . . . ?
C3 C4 C5 N1 0.1(18) . . . . ?
C2 C3 C6 N4 164.1(10) . . . . ?
C4 C3 C6 N4 -11.1(14) . . . . ?
C2 C3 C6 N2 -17.8(14) . . . . ?
C4 C3 C6 N2 167.1(9) . . . . ?
N4 C6 N2 C7 1.0(14) . . . . ?
C3 C6 N2 C7 -177.0(8) . . . . ?
C6 N2 C7 N3 -3.2(13) . . . . ?
C6 N2 C7 C16 177.8(8) . . . . ?
N2 C7 N3 C8 1.3(13) . . . . ?
C16 C7 N3 C8 -179.7(8) . . . . ?
C7 N3 C8 N4 3.0(13) . . . . ?
C7 N3 C8 C11 -175.4(8) . . . . ?
N2 C6 N4 C8 2.8(14) . . . . ?
C3 C6 N4 C8 -179.3(8) . . . . ?
N3 C8 N4 C6 -4.9(14) . . . . ?
C11 C8 N4 C6 173.5(8) . . . . ?
C13 N5 C9 C10 -1.4(16) . . . . ?
Zn2 N5 C9 C10 175.5(8) . . . . ?
N5 C9 C10 C11 2.2(17) . . . . ?
C9 C10 C11 C12 -0.4(15) . . . . ?
C9 C10 C11 C8 177.5(10) . . . . ?
N4 C8 C11 C12 4.3(14) . . . . ?
N3 C8 C11 C12 -177.2(10) . . . . ?
N4 C8 C11 C10 -173.4(9) . . . . ?
N3 C8 C11 C10 5.0(14) . . . . ?
C10 C11 C12 C13 -2.0(15) . . . . ?
C8 C11 C12 C13 -179.9(10) . . . . ?
C9 N5 C13 C12 -1.3(17) . . . . ?
Zn2 N5 C13 C12 -178.2(9) . . . . ?
C11 C12 C13 N5 3.0(18) . . . . ?
C18 N6 C14 C15 -2.5(17) . . . . ?
Zn3 N6 C14 C15 -179.5(8) . . . . ?
N6 C14 C15 C16 4.1(17) . . . . ?
C14 C15 C16 C17 -3.2(15) . . . . ?
C14 C15 C16 C7 178.9(9) . . . . ?
N3 C7 C16 C17 -177.6(9) . . . . ?
N2 C7 C16 C17 1.4(13) . . . . ?
N3 C7 C16 C15 0.3(13) . . . . ?
N2 C7 C16 C15 179.3(9) . . . . ?
C15 C16 C17 C18 1.0(16) . . . . ?
C7 C16 C17 C18 178.9(10) . . . . ?
C14 N6 C18 C17 0.0(17) . . . . ?
Zn3 N6 C18 C17 176.9(9) . . . . ?
C16 C17 C18 N6 0.7(19) . . . . ?
C23 N7 C19 C20 1.5(19) . . . . ?
Zn3 N7 C19 C20 -178.9(11) . . . . ?
N7 C19 C20 C21 -3(2) . . . . ?
C19 C20 C21 C22 2.3(18) . . . . ?
C19 C20 C21 C24 -175.4(12) . . . . ?
C20 C21 C22 C23 -0.2(16) . . . . ?
C24 C21 C22 C23 177.5(10) . . . . ?
C21 C22 C23 N7 -1.3(17) . . . . ?
C19 N7 C23 C22 0.7(17) . . . . ?
Zn3 N7 C23 C22 -178.9(9) . . . . ?
C20 C21 C24 N10 164.2(10) . . . . ?
C22 C21 C24 N10 -13.4(14) . . . . ?
C20 C21 C24 N8 -14.9(15) . . . . ?
C22 C21 C24 N8 167.6(9) . . . . ?
N10 C24 N8 C25 1.4(14) . . . . ?
C21 C24 N8 C25 -179.6(9) . . . . ?
C24 N8 C25 N9 -6.0(14) . . . . ?
C24 N8 C25 C34 174.6(8) . . . . ?
N8 C25 N9 C26 4.0(14) . . . . ?
C34 C25 N9 C26 -176.6(8) . . . . ?
C25 N9 C26 N10 2.8(13) . . . . ?
C25 N9 C26 C29 -174.7(8) . . . . ?
N8 C24 N10 C26 4.5(14) . . . . ?
C21 C24 N10 C26 -174.5(8) . . . . ?
N9 C26 N10 C24 -6.8(14) . . . . ?
C29 C26 N10 C24 170.7(8) . . . . ?
C31 N11 C27 C28 1.4(15) . . . . ?
Zn1A N11 C27 C28 -173.7(8) 8_455 . . . ?
Zn1B N11 C27 C28 -174.6(8) 8_455 . . . ?
N11 C27 C28 C29 0.5(15) . . . . ?
C27 C28 C29 C30 -1.7(14) . . . . ?
C27 C28 C29 C26 -180.0(9) . . . . ?
N10 C26 C29 C30 169.9(10) . . . . ?
N9 C26 C29 C30 -12.4(15) . . . . ?
N10 C26 C29 C28 -12.0(13) . . . . ?
N9 C26 C29 C28 165.7(9) . . . . ?
C28 C29 C30 C31 1.1(15) . . . . ?
C26 C29 C30 C31 179.2(10) . . . . ?
C27 N11 C31 C30 -2.2(16) . . . . ?
Zn1A N11 C31 C30 172.6(9) 8_455 . . . ?
Zn1B N11 C31 C30 174.5(9) 8_455 . . . ?
C29 C30 C31 N11 0.9(17) . . . . ?
C36 N12 C32 C33 -4.2(18) . . . . ?
Zn2 N12 C32 C33 174.0(9) 3_445 . . . ?
N12 C32 C33 C34 3(2) . . . . ?
C32 C33 C34 C35 -0.5(18) . . . . ?
C32 C33 C34 C25 178.9(11) . . . . ?
N8 C25 C34 C35 15.8(15) . . . . ?
N9 C25 C34 C35 -163.6(10) . . . . ?
N8 C25 C34 C33 -163.5(10) . . . . ?
N9 C25 C34 C33 17.0(14) . . . . ?
C33 C34 C35 C36 0.4(17) . . . . ?
C25 C34 C35 C36 -178.9(10) . . . . ?
C32 N12 C36 C35 4.3(18) . . . . ?
Zn2 N12 C36 C35 -174.0(10) 3_445 . . . ?
C34 C35 C36 N12 -3(2) . . . . ?
Cl1G C1G C2G C3G -49(3) . . . . ?
Cl2G C1G C2G C3G -175.8(14) . . . . ?
Cl1G C1G C2G C9G 175.1(15) . . . . ?
Cl2G C1G C2G C9G 48(2) . . . . ?
C1G C2G C3G C4G -62(2) . . . . ?
C9G C2G C3G C4G 75.7(19) . . . . ?
C1G C2G C3G C8G 114.4(18) . . . . ?
C9G C2G C3G C8G -107.9(16) . . . . ?
C8G C3G C4G C5G 0.0 . . . . ?
C2G C3G C4G C5G 176.4(13) . . . . ?
C3G C4G C5G C6G 0.0 . . . . ?
C4G C5G C6G C7G 0.0 . . . . ?
C4G C5G C6G Cl3G -180.0(7) . . . . ?
C5G C6G C7G C8G 0.0 . . . . ?
Cl3G C6G C7G C8G 180.0(7) . . . . ?
C6G C7G C8G C3G 0.0 . . . . ?
C4G C3G C8G C7G 0.0 . . . . ?
C2G C3G C8G C7G -176.4(13) . . . . ?
C1G C2G C9G C10G -115.6(19) . . . . ?
C3G C2G C9G C10G 107.7(17) . . . . ?
C1G C2G C9G C14G 67(2) . . . . ?
C3G C2G C9G C14G -70(2) . . . . ?
C14G C9G C10G C11G 0.0 . . . . ?
C2G C9G C10G C11G -177.5(12) . . . . ?
C9G C10G C11G C12G 0.0 . . . . ?
C10G C11G C12G C13G 0.0 . . . . ?
C10G C11G C12G Cl4G 174.9(10) . . . . ?
C11G C12G C13G C14G 0.0 . . . . ?
Cl4G C12G C13G C14G -175.1(10) . . . . ?
C12G C13G C14G C9G 0.0 . . . . ?
C10G C9G C14G C13G 0.0 . . . . ?
C2G C9G C14G C13G 177.4(13) . . . . ?
C6S C1S C2S C3S 53(3) . . . . ?
C1S C2S C3S C4S -60(3) . . . . ?
C2S C3S C4S C5S 62(3) . . . . ?
C3S C4S C5S C6S -51(2) . . . . ?
C2S C1S C6S C5S -48(3) . . . . ?
C4S C5S C6S C1S 44(3) . . . . ?
Cl1H C1H C2H C3H -45(5) . . . . ?
Cl2H C1H C2H C3H -174(3) . . . . ?
Cl1H C1H C2H C9H 172(3) . . . . ?
Cl2H C1H C2H C9H 44(5) . . . . ?
C1H C2H C3H C8H 106(5) . . . . ?
C9H C2H C3H C8H -110(4) . . . . ?
C1H C2H C3H C4H -77(5) . . . . ?
C9H C2H C3H C4H 68(5) . . . . ?
C8H C3H C4H C5H -4(5) . . . . ?
C2H C3H C4H C5H 179(3) . . . . ?
C3H C4H C5H C6H -1(5) . . . . ?
C4H C5H C6H C7H 7(5) . . . . ?
C4H C5H C6H Cl3H 175(2) . . . . ?
C5H C6H C7H C8H -7(5) . . . . ?
Cl3H C6H C7H C8H -175(3) . . . . ?
C6H C7H C8H C3H 2(6) . . . . ?
C4H C3H C8H C7H 4(6) . . . . ?
C2H C3H C8H C7H -179(3) . . . . ?
C1H C2H C9H C10H -93(4) . . . . ?
C3H C2H C9H C10H 123(4) . . . . ?
C1H C2H C9H C14H 80(4) . . . . ?
C3H C2H C9H C14H -64(4) . . . . ?
C14H C9H C10H C11H 14(5) . . . . ?
C2H C9H C10H C11H -172(3) . . . . ?
C9H C10H C11H C12H -14(6) . . . . ?
C10H C11H C12H C13H 11(8) . . . . ?
C10H C11H C12H Cl4H 161(4) . . . . ?
C11H C12H C13H C14H -9(8) . . . . ?
Cl4H C12H C13H C14H -161(4) . . . . ?
C12H C13H C14H C9H 9(7) . . . . ?
C10H C9H C14H C13H -12(6) . . . . ?
C2H C9H C14H C13H 174(4) . . . . ?
C3T C1T C2T C3T -62(4) 7_565 . . . ?
C1T C2T C3T C1T 56(4) . . . 7_565 ?
C6U C1U C2U C3U 45(7) . . . . ?
C1U C2U C3U C4U -56(6) . . . . ?
C2U C3U C4U C5U 65(6) . . . . ?
C3U C4U C5U C6U -55(6) . . . . ?
C2U C1U C6U C5U -41(9) . . . . ?
C4U C5U C6U C1U 43(7) . . . . ?

_refine_diff_density_max         1.663
_refine_diff_density_min         -1.415
_refine_diff_density_rms         0.156

_shelx_res_file                  
;

    f2plus.res created by SHELXL-2014/7


TITL 03
CELL 0.71075 35.7365 15.0610 30.9345 90.0000 104.1412 90.0000
ZERR 8.0 0.0013 0.0005 0.0011 0.0000 0.0073 0.0000
LATT 7
SYMM -X, +Y, 1/2-Z
SFAC I Zn N C H Cl
UNIT 48 24 96 552 500 48
LIST 4
SIZE 0.09 0.11 0.23
TEMP -180.0
L.S. 10
FMAP 2
PLAN 100

CONF
BOND $H
ACTA

DELU C9G > C14G
SIMU CL1H > C14H

EQIV $1 +X, -1+Y, +Z
EQIV $2 1/2-X, 1/2+Y, 1/2-Z
EQIV $3 -1/2+X, 1/2-Y, -1/2+Z
EQIV $4 -1/2+X, -1/2+Y, +Z
EQIV $5 1/2-X, 1/2-Y, -Z
EQIV $6 1/2-X, 3/2-Y, -Z

WGHT    0.142100   63.115398
FVAR       0.17940   0.55914
PART 1
I1A   1    0.489256   -0.120211    0.377075    21.00000    0.08541    0.09413 =
         0.07329    0.00036   -0.00311    0.02830
ZN1A  2    0.431108   -0.106894    0.405675    21.00000    0.05178    0.04910 =
         0.03813   -0.00571    0.00040   -0.00139
I2A   1    0.397730   -0.232576    0.435313    21.00000    0.06993    0.06205 =
         0.05211    0.00532    0.01272    0.00084
PART 2
I2B   1    0.385523   -0.236249    0.443083   -21.00000    0.31252    0.07019 =
         0.14761   -0.00807   -0.07646   -0.02206
I1B   1    0.473682   -0.146634    0.383663   -21.00000    0.27303    0.17043 =
         0.19037   -0.04590   -0.03119    0.07750
ZN1B  2    0.420159   -0.123696    0.407104   -21.00000    0.11858    0.05334 =
         0.08986   -0.00871   -0.05162    0.00144
PART 0
N1    3    0.390333   -0.048650    0.353449    11.00000    0.08881    0.05903 =
         0.06171   -0.00055   -0.01416    0.01978
C1    4    0.356441   -0.084930    0.331967    11.00000    0.10305    0.04879 =
         0.06446    0.00204   -0.00201    0.01624
AFIX  43
H21   5    0.350095   -0.143004    0.339828    11.00000   -1.20000
AFIX   0
C2    4    0.329760   -0.037820    0.297523    11.00000    0.09227    0.05454 =
         0.06346    0.00574   -0.01394   -0.00202
AFIX  43
H22   5    0.305504   -0.062740    0.283090    11.00000   -1.20000
AFIX   0
C3    4    0.340544    0.044475    0.286196    11.00000    0.08213    0.05285 =
         0.05740   -0.00534   -0.00184    0.01213
C4    4    0.376266    0.081994    0.308034    11.00000    0.08445    0.05388 =
         0.06997   -0.00853   -0.01045   -0.00291
AFIX  43
H23   5    0.383955    0.139024    0.300306    11.00000   -1.20000
AFIX   0
C5    4    0.399828    0.030920    0.341685    11.00000    0.07129    0.07250 =
         0.08066   -0.00611   -0.02405    0.00324
AFIX  43
H24   5    0.424051    0.054839    0.356957    11.00000   -1.20000
AFIX   0
C6    4    0.312803    0.100060    0.252416    11.00000    0.06414    0.04581 =
         0.05564   -0.00127   -0.00156    0.00682
N2    3    0.282907    0.057519    0.226118    11.00000    0.07150    0.05552 =
         0.05172   -0.00266    0.00084   -0.00117
C7    4    0.260060    0.109575    0.195120    11.00000    0.05086    0.05237 =
         0.04719   -0.00039    0.00757    0.00016
N3    3    0.264571    0.197490    0.191040    11.00000    0.06172    0.05347 =
         0.05237   -0.00097    0.00447    0.00106
C8    4    0.294932    0.232499    0.220247    11.00000    0.05995    0.05271 =
         0.05445    0.00285    0.01508   -0.00533
N4    3    0.320362    0.185603    0.250186    11.00000    0.06353    0.06149 =
         0.05314   -0.00362    0.00270    0.00383
N5    3    0.313788    0.512576    0.226438    11.00000    0.07022    0.05639 =
         0.06287    0.00884    0.00965    0.00873
C9    4    0.282039    0.477774    0.199346    11.00000    0.07391    0.05892 =
         0.07311    0.00483    0.00623    0.01194
AFIX  43
H25   5    0.263408    0.516883    0.182047    11.00000   -1.20000
AFIX   0
C10   4    0.275502    0.390165    0.195661    11.00000    0.07049    0.05327 =
         0.06207    0.00489   -0.00336    0.00490
AFIX  43
H26   5    0.252994    0.368754    0.175214    11.00000   -1.20000
AFIX   0
C11   4    0.301677    0.328946    0.221824    11.00000    0.05494    0.06504 =
         0.05471   -0.00023    0.00660   -0.00393
C12   4    0.333619    0.365851    0.250321    11.00000    0.07687    0.05748 =
         0.07749    0.01344   -0.00307    0.00673
AFIX  43
H27   5    0.352134    0.329460    0.269654    11.00000   -1.20000
AFIX   0
C13   4    0.338072    0.455522    0.250178    11.00000    0.07932    0.05530 =
         0.07595   -0.00486    0.00330   -0.00047
AFIX  43
H28   5    0.360954    0.479064    0.269074    11.00000   -1.20000
AFIX   0
I3    1    0.374083    0.672531    0.305076    11.00000    0.12070    0.07211 =
         0.06822   -0.01184    0.02755   -0.00880
ZN2   2    0.326745    0.648037    0.229615    11.00000    0.08203    0.05360 =
         0.07271    0.00127    0.02734    0.00018
I4    1    0.264302    0.735010    0.200832    11.00000    0.09485    0.06478 =
         0.10346    0.01706    0.04505    0.01789
N6    3    0.165868   -0.025892    0.107754    11.00000    0.06223    0.05675 =
         0.05929   -0.00424   -0.00184    0.00034
C14   4    0.172063    0.061556    0.103055    11.00000    0.07489    0.08111 =
         0.06126    0.00710   -0.00449   -0.00004
AFIX  43
H29   5    0.155292    0.092041    0.079089    11.00000   -1.20000
AFIX   0
C15   4    0.200960    0.109320    0.130581    11.00000    0.06310    0.06303 =
         0.05942   -0.00325    0.00376   -0.00334
AFIX  43
H30   5    0.203128    0.171624    0.127063    11.00000   -1.20000
AFIX   0
C16   4    0.226975    0.063444    0.163811    11.00000    0.05629    0.04930 =
         0.05324    0.00110    0.00455    0.00430
C17   4    0.221580   -0.024195    0.168857    11.00000    0.05773    0.05977 =
         0.08278    0.00708   -0.01150    0.00093
AFIX  43
H31   5    0.238838   -0.056442    0.191696    11.00000   -1.20000
AFIX   0
C18   4    0.190791   -0.067105    0.140636    11.00000    0.07587    0.05770 =
         0.08035    0.01011   -0.01382   -0.00498
AFIX  43
H32   5    0.187326   -0.128719    0.144964    11.00000   -1.20000
AFIX   0
I5A   1    0.137390   -0.083547   -0.011879    11.00000    0.08136    0.11200 =
         0.07910   -0.02550    0.01318   -0.00984
I6A   1    0.108661   -0.233362    0.103532    11.00000    0.08622    0.07224 =
         0.10308    0.00592   -0.01013   -0.01118
ZN3   2    0.121796   -0.092229    0.064170    11.00000    0.05941    0.06960 =
         0.06736   -0.00759   -0.00141   -0.00032
N7    3    0.074821   -0.011374    0.062249    11.00000    0.06034    0.07880 =
         0.06136   -0.00002    0.00217   -0.00133
C19   4    0.059304   -0.007961    0.096924    11.00000    0.11186    0.11288 =
         0.05504    0.01890    0.02006    0.03741
AFIX  43
H35   5    0.070568   -0.042524    0.122480    11.00000   -1.20000
AFIX   0
C20   4    0.027467    0.043569    0.097671    11.00000    0.07958    0.09333 =
         0.06858    0.02138    0.02075    0.02304
AFIX  43
H36   5    0.016572    0.041759    0.122763    11.00000   -1.20000
AFIX   0
C21   4    0.011760    0.096894    0.062402    11.00000    0.05887    0.08395 =
         0.04415   -0.00396    0.00845   -0.00765
C22   4    0.028025    0.094572    0.025838    11.00000    0.06850    0.08450 =
         0.06059    0.00575    0.01312   -0.00715
AFIX  43
H37   5    0.017915    0.130533    0.000439    11.00000   -1.20000
AFIX   0
C23   4    0.058102    0.040939    0.027020    11.00000    0.06103    0.08658 =
         0.06226    0.01111    0.00565    0.00810
AFIX  43
H38   5    0.068468    0.039311    0.001526    11.00000   -1.20000
AFIX   0
C24   4   -0.020363    0.158335    0.062474    11.00000    0.06801    0.06296 =
         0.04827    0.00452    0.00285    0.00409
N8    3   -0.040318    0.147550    0.094010    11.00000    0.06237    0.08117 =
         0.04242    0.00916   -0.00068    0.00077
C25   4   -0.069128    0.204171    0.092484    11.00000    0.05581    0.06794 =
         0.05721    0.00091    0.01117    0.00216
N9    3   -0.077146    0.273868    0.064881    11.00000    0.06388    0.06241 =
         0.05567    0.00744    0.00788   -0.00413
C26   4   -0.054868    0.280011    0.035938    11.00000    0.05505    0.07008 =
         0.05867   -0.00365    0.00831   -0.01375
N10   3   -0.027734    0.221827    0.032037    11.00000    0.05687    0.06688 =
         0.05645    0.00589    0.00668    0.00219
N11   3   -0.064343    0.508601   -0.048549    11.00000    0.07464    0.07596 =
         0.05195    0.00556   -0.00429   -0.01935
C27   4   -0.034695    0.453118   -0.043545    11.00000    0.07314    0.07690 =
         0.05726    0.00099    0.00127   -0.00701
AFIX  43
H39   5   -0.015411    0.464812   -0.059175    11.00000   -1.20000
AFIX   0
C28   4   -0.030833    0.378785   -0.016369    11.00000    0.07764    0.07259 =
         0.05889    0.00532   -0.00096   -0.00295
AFIX  43
H40   5   -0.009169    0.340653   -0.013334    11.00000   -1.20000
AFIX   0
C29   4   -0.059932    0.360162    0.007101    11.00000    0.06353    0.06761 =
         0.05562    0.01024    0.00501   -0.00054
C30   4   -0.089338    0.417841    0.002368    11.00000    0.06671    0.09374 =
         0.05922    0.02145    0.00983    0.00227
AFIX  43
H41   5   -0.109082    0.408874    0.017650    11.00000   -1.20000
AFIX   0
C31   4   -0.090303    0.491899   -0.025719    11.00000    0.08840    0.08757 =
         0.07178    0.00420   -0.00017    0.00462
AFIX  43
H42   5   -0.111056    0.532598   -0.028410    11.00000   -1.20000
AFIX   0
N12   3   -0.141368    0.162809    0.182509    11.00000    0.06145    0.05945 =
         0.06835    0.00031    0.01799   -0.00473
C32   4   -0.152204    0.213601    0.146452    11.00000    0.07832    0.08773 =
         0.07877    0.00765    0.02938    0.01240
AFIX  43
H43   5   -0.177009    0.240375    0.140451    11.00000   -1.20000
AFIX   0
C33   4   -0.129417    0.229262    0.117536    11.00000    0.08620    0.08990 =
         0.06988    0.01846    0.01609    0.01119
AFIX  43
H44   5   -0.138209    0.268043    0.092928    11.00000   -1.20000
AFIX   0
C34   4   -0.093570    0.188898    0.123914    11.00000    0.06603    0.05795 =
         0.05946   -0.00012    0.00583   -0.00217
C35   4   -0.082042    0.134308    0.159829    11.00000    0.07299    0.09211 =
         0.06838    0.02376    0.01995    0.02302
AFIX  43
H45   5   -0.057679    0.105455    0.165757    11.00000   -1.20000
AFIX   0
C36   4   -0.106937    0.121973    0.187593    11.00000    0.07580    0.11190 =
         0.06144    0.02092    0.01160    0.01550
AFIX  43
H46   5   -0.099141    0.081946    0.211862    11.00000   -1.20000
AFIX   0
CL1G  6    0.268158    0.379853   -0.023053    11.00000    0.20332    0.18336 =
         0.12196   -0.04304    0.07770   -0.05554
CL2G  6    0.338129    0.287268    0.007191    11.00000    0.18749    0.23638 =
         0.17293   -0.06849    0.09106    0.01186
CL3G  6    0.176319    0.591669    0.101660    11.00000    0.09855    0.12566 =
         0.12168    0.00188    0.01313    0.00451
CL4G  6    0.425325    0.263696    0.230296    11.00000    0.17713    0.28162 =
         0.18347    0.02931    0.05608    0.07766
C1G   4    0.305546    0.365527    0.022707    11.00000    0.13003    0.18020 =
         0.10569   -0.03600    0.02487   -0.00834
AFIX  13
H67   5    0.319670    0.423423    0.027029    11.00000   -1.20000
AFIX   0
C2G   4    0.296413    0.347090    0.064254    11.00000    0.19288    0.19995 =
         0.12960   -0.04700    0.06807    0.02005
AFIX  13
H68   5    0.282413    0.289130    0.058651    11.00000   -1.20000
AFIX  66
C3G   4    0.268087    0.406212    0.075292    11.00000    0.13277    0.13092 =
         0.09161   -0.02291    0.02694    0.00890
C4G   4    0.275462    0.496613    0.081060    11.00000    0.12734    0.15612 =
         0.12818    0.01126    0.05372   -0.00201
AFIX  43
H47   5    0.299823    0.519744    0.079478    11.00000   -1.20000
AFIX  65
C5G   4    0.247194    0.553169    0.089144    11.00000    0.11790    0.14512 =
         0.11335   -0.01713    0.03975   -0.00278
AFIX  43
H48   5    0.252234    0.614954    0.093086    11.00000   -1.20000
AFIX  65
C6G   4    0.211549    0.519325    0.091459    11.00000    0.09060    0.10560 =
         0.08255    0.00605    0.00805   -0.01041
C7G   4    0.204174    0.428924    0.085691    11.00000    0.11001    0.11963 =
         0.06779    0.00237    0.01572   -0.00069
AFIX  43
H49   5    0.179813    0.405794    0.087273    11.00000   -1.20000
AFIX  65
C8G   4    0.232442    0.372367    0.077607    11.00000    0.15048    0.13217 =
         0.08186   -0.01371    0.03198   -0.01019
AFIX  43
H50   5    0.227401    0.310582    0.073665    11.00000   -1.20000
AFIX  66
C9G   4    0.330921    0.326394    0.104940    11.00000    0.12330    0.14008 =
         0.14973   -0.03009    0.04929    0.03001
C10G  4    0.332804    0.242021    0.123558    11.00000    0.18328    0.16686 =
         0.17783    0.01187    0.09842    0.04818
AFIX  43
H51   5    0.314103    0.198541    0.110792    11.00000   -1.20000
AFIX  65
C11G  4    0.362052    0.221266    0.160855    11.00000    0.18570    0.22636 =
         0.17592    0.05505    0.11595    0.04360
AFIX  43
H52   5    0.363339    0.163601    0.173580    11.00000   -1.20000
AFIX  65
C12G  4    0.389415    0.284884    0.179534    11.00000    0.15091    0.26157 =
         0.19304    0.03978    0.08173    0.05994
C13G  4    0.387532    0.369257    0.160916    11.00000    0.15082    0.19847 =
         0.14710   -0.04937    0.02687    0.03642
AFIX  43
H53   5    0.406234    0.412737    0.173683    11.00000   -1.20000
AFIX  65
C14G  4    0.358285    0.390013    0.123619    11.00000    0.11553    0.19289 =
         0.16016   -0.01708    0.03277    0.01256
AFIX  43
H54   5    0.356998    0.447678    0.110895    11.00000   -1.20000
AFIX   0
SIMU 0.02 C1s > C6s
DFIX 1.54 0.02 C1s C2s C2s C3s C3s C4s C4s C5s C5s C6s C6s C1s
DANG 2.58 0.04 C1s C3s C2s C4s C3s C5s C4s C6s C5s C1s C6s C2s
C1S   4    0.442018    0.270893    0.077375    11.00000    0.19795    0.17670 =
         0.15761    0.02125    0.02672   -0.01042
AFIX  23
H55   5    0.433081    0.287853    0.045599    11.00000   -1.20000
H56   5    0.420946    0.285112    0.091899    11.00000   -1.20000
AFIX   0
C2S   4    0.448390    0.170439    0.079812    11.00000    0.19015    0.15181 =
         0.16116    0.03108    0.05178   -0.00554
AFIX  23
H57   5    0.466229    0.152665    0.061396    11.00000   -1.20000
H58   5    0.423596    0.138868    0.068749    11.00000   -1.20000
AFIX   0
C3S   4    0.465972    0.147643    0.129452    11.00000    0.22811    0.15750 =
         0.19295    0.01937    0.04558    0.01281
AFIX  23
H59   5    0.447563    0.164561    0.147301    11.00000   -1.20000
H60   5    0.470330    0.082799    0.132595    11.00000   -1.20000
AFIX   0
C4S   4    0.504592    0.196803    0.147480    11.00000    0.19929    0.17944 =
         0.19406    0.05826    0.07216    0.00460
AFIX  23
H61   5    0.522943    0.180055    0.129526    11.00000   -1.20000
H62   5    0.515830    0.178346    0.178669    11.00000   -1.20000
AFIX   0
C5S   4    0.498898    0.300143    0.145697    11.00000    0.19725    0.18807 =
         0.16565    0.03784    0.05375    0.00533
AFIX  23
H63   5    0.484410    0.318525    0.167699    11.00000   -1.20000
H64   5    0.524347    0.329993    0.153345    11.00000   -1.20000
AFIX   0
C6S   4    0.476445    0.327757    0.098378    11.00000    0.20245    0.19680 =
         0.16140    0.03860    0.02094   -0.01244
AFIX  23
H65   5    0.467500    0.389700    0.099633    11.00000   -1.20000
H66   5    0.494507    0.327063    0.078684    11.00000   -1.20000
AFIX   0
PART -1 10.5
SAME CL1G > C14G
CL1H  6    0.002023    0.545098    0.251808    10.50000    0.67332    0.13711 =
         0.13784    0.02174    0.06521    0.17545
CL2H  6   -0.051326    0.408056    0.219405    10.50000    0.24879    0.27733 =
         0.19390    0.04795   -0.00777    0.13781
CL3H  6    0.181024    0.468473    0.367512    10.50000    0.16977    0.14067 =
         0.21936    0.03589    0.08323    0.00455
CL4H  6    0.013746   -0.020481    0.254677    10.50000    0.21415    0.11853 =
         0.32894   -0.02420   -0.10925    0.02400
C1H   4   -0.000838    0.434209    0.240093    10.50000    0.29127    0.14344 =
         0.16869   -0.02612   -0.06114    0.06293
AFIX  13
H1H   5    0.010495    0.427438    0.213746    10.50000   -1.20000
AFIX   0
C2H   4    0.019957    0.375190    0.271918    10.50000    0.22793    0.15763 =
         0.22033    0.01185    0.02585    0.06516
C3H   4    0.059637    0.396940    0.293418    10.50000    0.19513    0.13255 =
         0.19674    0.03985    0.04408    0.07118
C4H   4    0.089524    0.385722    0.271818    10.50000    0.15767    0.12096 =
         0.14760    0.05371    0.05404    0.09355
AFIX  43
H75   5    0.084778    0.362226    0.242479    10.50000   -1.20000
AFIX   0
C5H   4    0.126500    0.410508    0.295219    10.50000    0.15816    0.12328 =
         0.15530    0.07417    0.09295    0.04673
AFIX  43
H76   5    0.147467    0.402412    0.281747    10.50000   -1.20000
AFIX   0
C6H   4    0.133450    0.446543    0.337495    10.50000    0.16184    0.12913 =
         0.17816    0.06482    0.11554    0.05648
C7H   4    0.104060    0.449762    0.359073    10.50000    0.16589    0.11426 =
         0.19612    0.05151    0.09567    0.05613
AFIX  43
H77   5    0.109316    0.468339    0.389308    10.50000   -1.20000
AFIX   0
C8H   4    0.067049    0.426190    0.337071    10.50000    0.18669    0.08502 =
         0.16604    0.02636    0.09371    0.05921
AFIX  43
H78   5    0.046704    0.430014    0.351828    10.50000   -1.20000
AFIX   0
C9H   4    0.013042    0.274758    0.263691    10.50000    0.14999    0.12622 =
         0.18211    0.06435    0.05245    0.06720
C10H  4   -0.014174    0.231491    0.281422    10.50000    0.10854    0.17107 =
         0.17446    0.08729    0.06126    0.07416
AFIX  43
H79   5   -0.030892    0.263128    0.295547    10.50000   -1.20000
AFIX   0
C11H  4   -0.015696    0.138052    0.277359    10.50000    0.09531    0.17867 =
         0.14022    0.08253   -0.00023    0.01149
AFIX  43
H80   5   -0.029476    0.104118    0.294252    10.50000   -1.20000
AFIX   0
C12H  4    0.003124    0.095577    0.248417    10.50000    0.14129    0.17723 =
         0.16589    0.05085   -0.05382    0.01005
C13H  4    0.029304    0.141121    0.228983    10.50000    0.18120    0.17408 =
         0.18260    0.05429   -0.00864    0.01296
AFIX  43
H93   5    0.044656    0.110578    0.212671    10.50000   -1.20000
AFIX   0
C14H  4    0.031726    0.232195    0.234643    10.50000    0.17449    0.14004 =
         0.17506    0.06788    0.00814    0.00482
AFIX  43
H94   5    0.046236    0.266234    0.218632    10.50000   -1.20000
AFIX   0
PART 0
DFIX 1.53 0.02 C1t C2t C2t C3t
DANG 2.58 0.04 C1t C3t
DANG 2.58 0.04 C2T C3T_$6 C3T C2T_$6 C1T C2T_$6 C2T C1T_$6
SIMU 0.02 C1t > C3t
ISOR 0.1 C1t > C3t
C1T   4    0.224551    0.734551   -0.043852    11.00000    0.15960    0.55481 =
         0.23224    0.04336   -0.03764    0.08865
AFIX  23
H69   5    0.213684    0.695884   -0.069757    11.00000   -1.20000
H70   5    0.213186    0.794411   -0.050629    11.00000   -1.20000
AFIX   0
C2T   4    0.267638    0.740685   -0.037729    11.00000    0.16681    0.54658 =
         0.22976    0.04512   -0.04630    0.09972
AFIX  23
H71   5    0.273088    0.761868   -0.065865    11.00000   -1.20000
H72   5    0.278915    0.680593   -0.031611    11.00000   -1.20000
AFIX   0
C3T   4    0.287702    0.804078    0.000886    11.00000    0.17610    0.53937 =
         0.20386    0.03880   -0.04351    0.11556
AFIX  23
H73   5    0.278500    0.865855   -0.005359    11.00000   -1.20000
H74   5    0.316081    0.802844    0.005267    11.00000   -1.20000
PART 2
SAME 0.02 C1s > C6s
SIMU 0.02 C1u > C6u
AFIX   0
C1U   4    0.145857    0.551475    0.427119    10.50000    0.19017    0.45952 =
         0.20651    0.02944    0.02808   -0.04925
AFIX  23
H81   5    0.127752    0.535068    0.445441    10.50000   -1.20000
H82   5    0.147932    0.617033    0.427861    10.50000   -1.20000
AFIX   0
C2U   4    0.185736    0.514035    0.450510    10.50000    0.18561    0.46348 =
         0.20201    0.01412    0.03250   -0.05732
AFIX  23
H83   5    0.183422    0.451381    0.459183    10.50000   -1.20000
H84   5    0.197153    0.548814    0.477688    10.50000   -1.20000
AFIX   0
C3U   4    0.211329    0.520837    0.416853    10.50000    0.18475    0.46901 =
         0.20531    0.02018    0.01658   -0.05872
AFIX  23
H85   5    0.236829    0.493950    0.430120    10.50000   -1.20000
H86   5    0.215459    0.584195    0.410860    10.50000   -1.20000
AFIX   0
C4U   4    0.192811    0.473306    0.372305    10.50000    0.17660    0.46647 =
         0.18878    0.02944    0.00626   -0.05706
AFIX  23
H87   5    0.187369    0.410698    0.378377    10.50000   -1.20000
H88   5    0.211191    0.473625    0.352993    10.50000   -1.20000
AFIX   0
C5U   4    0.154066    0.520471    0.347207    10.50000    0.16034    0.45926 =
         0.18893    0.03680    0.00172   -0.04749
AFIX  23
H89   5    0.159538    0.580985    0.337862    10.50000   -1.20000
H90   5    0.141363    0.486210    0.320309    10.50000   -1.20000
AFIX   0
C6U   4    0.127513    0.525146    0.380005    10.50000    0.16947    0.45926 =
         0.19972    0.03360    0.01152   -0.04387
AFIX  23
H91   5    0.106498    0.567789    0.367835    10.50000   -1.20000
H92   5    0.115464    0.466107    0.380577    10.50000   -1.20000
PART 0

AFIX   0
HKLF 4 1 1 0 0 0 1 0 0 0 1

REM  03
REM R1 =  0.0780 for    9695 Fo > 4sig(Fo)  and  0.1300 for all   17652 data
REM    977 parameters refined using    304 restraints

END

WGHT      0.1421     63.1697

REM Highest difference peak  1.663,  deepest hole -1.415,  1-sigma level  0.156
Q1    1   0.1251 -0.2588  0.0859  11.00000  0.05    1.66
Q2    1   0.1433 -0.1341  0.0090  11.00000  0.05    1.35
Q3    1   0.2697  0.7312  0.2285  11.00000  0.05    1.17
Q4    1   0.2704  0.7358  0.2109  11.00000  0.05    1.11
Q5    1   0.2897  0.7355  0.1992  11.00000  0.05    0.98
Q6    1   0.3692  0.6567  0.3287  11.00000  0.05    0.96
Q7    1   0.3958 -0.1305  0.4240  11.00000  0.05    0.91
Q8    1   0.1434 -0.0842  0.0308  11.00000  0.05    0.91
Q9    1   0.1513 -0.0453 -0.0394  11.00000  0.05    0.90
Q10   1   0.3783  0.6710  0.3398  11.00000  0.05    0.87
Q11   1   0.0948 -0.2644  0.1298  11.00000  0.05    0.86
Q12   1   0.1674 -0.0804 -0.0268  11.00000  0.05    0.86
Q13   1   0.3681  0.6761  0.2668  11.00000  0.05    0.84
Q14   1   0.2564  0.7188  0.1694  11.00000  0.05    0.80
Q15   1   0.2610  0.7011  0.1795  11.00000  0.05    0.80
Q16   1   0.1252 -0.1295  0.0380  11.00000  0.05    0.77
Q17   1   0.1343 -0.0568  0.0230  11.00000  0.05    0.75
Q18   1   0.1515 -0.1138 -0.0395  11.00000  0.05    0.73
Q19   1   0.3469  0.6967  0.2888  11.00000  0.05    0.69
Q20   1   0.3272  0.6347  0.2450  11.00000  0.05    0.69
Q21   1   0.3792 -0.1913  0.4695  11.00000  0.05    0.67
Q22   1   0.3871 -0.2337  0.3987  11.00000  0.05    0.66
Q23   1   0.5050 -0.1616  0.3465  11.00000  0.05    0.63
Q24   1   0.3886  0.6346  0.2793  11.00000  0.05    0.63
Q25   1   0.1084 -0.1359  0.0913  11.00000  0.05    0.61
Q26   1   0.3397  0.6210  0.2099  11.00000  0.05    0.59
Q27   1   0.3563  0.6650  0.2359  11.00000  0.05    0.58
Q28   1   0.4524 -0.1023  0.4108  11.00000  0.05    0.58
Q29   1   0.0490 -0.0667  0.2221  11.00000  0.05    0.57
Q30   1   0.2020  0.4194  0.4061  11.00000  0.05    0.57
Q31   1   0.4098 -0.2204  0.4727  11.00000  0.05    0.56
Q32   1   0.3692 -0.0586  0.3660  11.00000  0.05    0.54
Q33   1   0.0129  0.0808  0.0410  11.00000  0.05    0.54
Q34   1   0.4307  0.3590  0.2211  11.00000  0.05    0.54
Q35   1   0.1023 -0.0955  0.0624  11.00000  0.05    0.53
Q36   1   0.1638  0.4579  0.3311  11.00000  0.05    0.52
Q37   1   0.0960 -0.1900  0.1362  11.00000  0.05    0.50
Q38   1   0.4313 -0.0847  0.3847  11.00000  0.05    0.50
Q39   1  -0.0756  0.2664  0.0540  11.00000  0.05    0.49
Q40   1   0.0273  0.1185  0.0435  11.00000  0.05    0.49
Q41   1   0.0252 -0.0034  0.2274  11.00000  0.05    0.48
Q42   1   0.4015  0.6685  0.2916  11.00000  0.05    0.48
Q43   1   0.0193  0.0988  0.0498  11.00000  0.05    0.48
Q44   1   0.2878  0.2451  0.0421  11.00000  0.05    0.48
Q45   1   0.4861 -0.0707  0.4004  11.00000  0.05    0.47
Q46   1   0.1949  0.4022  0.4723  11.00000  0.05    0.47
Q47   1   0.4176 -0.0754  0.4290  11.00000  0.05    0.47
Q48   1   0.4128 -0.1935  0.3989  11.00000  0.05    0.47
Q49   1   0.0749  0.0225  0.0417  11.00000  0.05    0.46
Q50   1  -0.0352  0.1226  0.0978  11.00000  0.05    0.46
Q51   1   0.1201 -0.0239  0.0393  11.00000  0.05    0.45
Q52   1   0.0257  0.3953  0.2475  11.00000  0.05    0.45
Q53   1   0.4057 -0.2781  0.4071  11.00000  0.05    0.44
Q54   1   0.3452 -0.2008  0.4395  11.00000  0.05    0.44
Q55   1   0.3830 -0.2651  0.4609  11.00000  0.05    0.44
Q56   1   0.2500  0.7500  0.0000  10.50000  0.05    0.44
Q57   1  -0.1605  0.1905  0.2008  11.00000  0.05    0.43
Q58   1   0.3732  0.0073  0.3569  11.00000  0.05    0.43
Q59   1   0.2296  0.6175 -0.0410  11.00000  0.05    0.43
Q60   1   0.3696 -0.1437  0.4463  11.00000  0.05    0.43
Q61   1   0.5477  0.2446  0.2018  11.00000  0.05    0.42
Q62   1  -0.0110  0.5294  0.2937  11.00000  0.05    0.42
Q63   1   0.3571  0.0835  0.3202  11.00000  0.05    0.42
Q64   1  -0.0977  0.2062  0.1171  11.00000  0.05    0.42
Q65   1   0.4187 -0.1750  0.3624  11.00000  0.05    0.42
Q66   1   0.4819 -0.1203  0.3359  11.00000  0.05    0.42
Q67   1   0.1350 -0.1190  0.0787  11.00000  0.05    0.41
Q68   1   0.4472  0.3791  0.0860  11.00000  0.05    0.41
Q69   1   0.2002  0.4334  0.4796  11.00000  0.05    0.41
Q70   1   0.0054  0.2653  0.2680  11.00000  0.05    0.41
Q71   1  -0.0896  0.1861  0.1405  11.00000  0.05    0.41
Q72   1   0.0180  0.3649  0.2460  11.00000  0.05    0.41
Q73   1   0.4017  0.6374  0.3272  11.00000  0.05    0.40
Q74   1  -0.0221  0.2253  0.2997  11.00000  0.05    0.40
Q75   1   0.3262  0.3393  0.0413  11.00000  0.05    0.40
Q76   1   0.1432  0.5003  0.3474  11.00000  0.05    0.40
Q77   1   0.3558  0.2292 -0.0185  11.00000  0.05    0.40
Q78   1   0.2327  0.4037  0.4207  11.00000  0.05    0.39
Q79   1   0.4314 -0.2221  0.4431  11.00000  0.05    0.39
Q80   1   0.1297 -0.0856 -0.0508  11.00000  0.05    0.39
Q81   1   0.1053  0.4532  0.3316  11.00000  0.05    0.39
Q82   1   0.5096 -0.1975  0.3887  11.00000  0.05    0.38
Q83   1  -0.0111  0.2203  0.0210  11.00000  0.05    0.38
Q84   1   0.3143  0.6873  0.2595  11.00000  0.05    0.38
Q85   1   0.5038  0.1579  0.1300  11.00000  0.05    0.38
Q86   1   0.4257 -0.3254  0.4317  11.00000  0.05    0.37
Q87   1   0.3745  0.5430  0.2631  11.00000  0.05    0.37
Q88   1   0.4683  0.2351  0.2697  11.00000  0.05    0.37
Q89   1   0.2242  0.4805  0.0676  11.00000  0.05    0.37
Q90   1   0.2497  0.3982  0.3983  11.00000  0.05    0.37
Q91   1   0.3642  0.4386  0.0624  11.00000  0.05    0.37
Q92   1   0.3674  0.2610  0.0420  11.00000  0.05    0.37
Q93   1   0.2616  0.8402  0.0124  11.00000  0.05    0.37
Q94   1  -0.0971  0.2639  0.0695  11.00000  0.05    0.36
Q95   1   0.2406  0.2455  0.0186  11.00000  0.05    0.36
Q96   1   0.2656  0.8780  0.0071  11.00000  0.05    0.36
Q97   1  -0.0021  0.2080  0.2940  11.00000  0.05    0.36
Q98   1   0.3782  0.3241  0.0298  11.00000  0.05    0.36
Q99   1   0.4554 -0.1623  0.4320  11.00000  0.05    0.36
Q100  1   0.3333  0.1590  0.2303  11.00000  0.05    0.36
;
_shelx_res_checksum              65252

_shelx_hkl_file                  
;
   0   0   5   34.88   12.58
   0   0   5   28.92   20.24
   0   0   5   30.17    8.17
   0   0  -5   43.10   20.11
   0   0  -5    7.68   10.61
   0   0  -5   27.28    7.94
   0   0   621371.60 1155.19
   0   0   622659.20 1261.18
   0   0   622132.00 1121.68
   0   0  -621317.30 1184.54
   0   0  -620154.80 1049.79
   0   0   7    3.82   27.47
   0   0   7   10.94   22.35
   0   0   7   16.19    9.96
   0   0  -7    8.79   26.66
   0   0  -7   -3.29    9.98
   0   0   8  945.02   70.22
   0   0   8 1196.05   51.31
   0   0  -8  985.79   70.69
   0   0   9   59.12   32.08
   0   0   9    8.08   17.36
   0   0   9   52.86   15.23
   0   0  -9   -1.63   19.87
   0   0  -9   56.38   14.86
   0   0  1028801.00 1945.93
   0   0  1030898.00 2009.66
   0   0  1030685.30 1940.34
   0   0 -1032593.70 2138.18
   0   0 -1028772.00 1839.70
   0   0  11   17.06   17.06
   0   0  11    3.02   13.93
   0   0  11   -6.67   12.77
   0   0 -11  -16.96   16.08
   0   0 -11   12.22   11.46
   0   0  12   68.05   22.20
   0   0  12  104.16   20.43
   0   0  12  113.78   29.38
   0   0 -12   98.26   23.82
   0   0 -12  116.05   17.29
   0   0  13   -3.53   19.83
   0   0  13   26.95   15.19
   0   0  13    1.58   25.43
   0   0 -13   -2.25   20.59
   0   0 -13   12.47   14.32
   0   0  14  234.11   30.48
   0   0  14  254.00   26.04
   0   0  14  236.93   41.01
   0   0 -14  264.02   31.28
   0   0 -14  255.13   21.76
   0   0  15   38.93   21.60
   0   0  15   17.72   17.20
   0   0 -15   14.15   23.76
   0   0 -15  -14.68   27.08
   0   0  16 3037.22  140.13
   0   0  16 3164.92  129.55
   0   0 -16 3367.04  154.34
   0   0 -16 2838.33  143.07
   0   0  17   -7.09   23.41
   0   0  17   -0.38   20.72
   0   0 -17  -26.89   25.52
   0   0 -17    4.59   31.39
   0   0  18  -40.69   26.88
   0   0  18    5.83   24.44
   0   0 -18   -1.33   28.16
   0   0 -18  -14.67   20.16
   0   0  19    3.55   27.76
   0   0  19    7.14   21.99
   0   0 -19  -11.15   28.94
   0   0 -19  -43.31   20.49
   0   0  20 1965.27  111.80
   0   0  20 2147.18  102.54
   0   0 -20 1907.81   94.54
   0   0  21    8.67   19.12
   0   0  21    6.92   23.32
   0   0 -21   -6.34   21.43
   0   0  22  701.10   54.62
   0   0  22  851.48   61.99
   0   0 -22  830.18   54.02
   0   0  23   -5.66   22.09
   0   0  23   23.10   28.80
   0   0 -23  -26.97   25.44
   0   0  24 2170.60  180.70
   0   0  24 2195.80  120.29
   0   0  24 2690.27  151.30
   0   0 -24 2596.64  140.19
   0   0  25    0.14   20.67
   0   0  25   40.41   34.62
   0   0 -25   -7.34   30.80
   0   0  26   47.52   23.68
   0   0  26    9.87   68.55
   0   0 -26   16.32   37.32
   0   0  27   25.39   25.35
   0   0  27   57.20   72.79
   0   0 -27    9.26   41.35
   0   0  28 1010.29  115.01
   0   0  28 1017.62  157.72
   0   0 -28 1097.74  124.92
   0   0 -28  945.87   97.02
   0   0  29  -60.48   46.04
   0   0  29   27.35   44.24
   0   0 -29   26.56   49.23
   0   0  30 1015.41  114.18
   0   0  30 1121.22  104.90
   0   0 -30  959.27  120.54
   0   0  31    0.70   45.16
   0   0  31    8.72   26.37
   0   0  31   15.37   34.35
   0   0  31  -74.61   40.25
   0   0  32  195.28   66.45
   0   0  32  194.36   54.90
   0   0  32  383.01   62.35
   0   0  33   17.01   20.37
   0   0  33   66.02   45.11
   0   0 -33   -1.71   39.79
   0   0  34   -3.68   38.78
   0   0  34   -9.29   20.06
   0   0  34   58.91   43.76
   0   0 -34   -5.50   39.16
   0   0  35   52.27   24.89
   0   0  35    7.38   19.77
   0   0  35  -51.98   48.47
   0   0 -35   41.72   41.96
   0   0  36   -2.03   25.12
   0   0  36   30.89   19.01
   0   0  36  -50.79   50.32
   0   0 -36   21.09   43.93
   0   0  37   -6.55   23.44
   0   0  37   -2.35   30.30
   0   0  37   21.39   52.37
   0   0 -37   -7.31   45.64
   0   0  38  454.62   95.37
   0   0 -38  438.51   86.10
   0  -2   2 2613.17   71.95
   0   2   2 2667.49   74.36
   0  -2   2 2676.41  108.52
   0   2   2 2679.82   64.95
   0   2   2 2594.29   66.80
   0  -2   2 2678.62   72.78
   0   2  -2 2564.93   81.94
   0  -2  -2 2674.92   64.39
   0   2  -2 2609.22   84.23
   0  -2  -2 2607.40   65.72
   0   2  -2 2640.56   66.33
   0  -2   330846.70 1912.99
   0   2   331316.90 1848.73
   0  -2   333498.80 2133.40
   0   2   330881.70 1838.82
   0  -2   331598.30 1859.86
   0   2  -330588.10 1886.94
   0  -2  -330747.60 1817.11
   0   2  -331593.80 1974.14
   0  -2  -334515.70 1952.01
   0  -2  -330380.90 1803.81
   0   2  -331546.10 1845.98
   0  -2   4  270.71   19.74
   0   2   4  303.47   15.34
   0  -2   4  351.17   46.44
   0   2   4  305.81   14.70
   0  -2   4  355.32   21.90
   0   2  -4  283.46   20.29
   0  -2  -4  314.26   15.19
   0   2  -4  335.03   28.05
   0  -2  -4  292.87   14.86
   0   2  -4  339.26   22.33
   0  -2   5  803.62   34.60
   0   2   5  787.57   29.25
   0  -2   5  779.49   65.21
   0   2   5  784.59   26.95
   0  -2   5  807.81   25.97
   0   2  -5  749.97   33.68
   0  -2  -5  873.32   31.09
   0   2  -5  777.57   44.25
   0  -2  -5  768.09   34.94
   0   2  -5  769.07   25.78
   0  -2   6 1945.97   79.08
   0   2   6 2084.11   69.84
   0  -2   6 2318.02  125.68
   0   2   6 2305.19   72.03
   0  -2   6 2653.23   87.69
   0   2  -6 1967.17   75.78
   0  -2  -6 2293.99   75.13
   0   2  -6 2151.50   93.00
   0  -2  -6 2121.12   69.71
   0   2  -6 2465.40   87.42
   0  -2   713230.40  665.82
   0   2   713694.40  649.39
   0  -2   713180.20  711.59
   0   2   713167.70  533.93
   0   2   713640.60  613.60
   0  -2   714496.50  629.55
   0   2  -713136.40  670.55
   0  -2  -714633.00  662.97
   0  -2  -713015.50  608.69
   0   2  -713213.70  589.21
   0  -2   8 8978.94  396.69
   0   2   8 9427.12  388.83
   0  -2   8 9068.92  420.01
   0   2   8 9257.15  332.62
   0   2   8 9239.60  404.30
   0  -2   810041.70  390.97
   0   2  -8 8976.40  430.86
   0  -2  -810161.80  414.34
   0  -2  -8 8736.06  363.40
   0   2  -8 9315.28  375.15
   0  -2   9  122.76   21.21
   0   2   9  142.03   19.16
   0  -2   9  123.22   26.49
   0   2   9  138.65   11.97
   0   2   9  128.66   17.12
   0  -2   9  159.56   26.66
   0   2  -9  121.55   22.64
   0  -2  -9  140.62   20.43
   0  -2  -9  117.93   15.02
   0   2  -9  146.07   15.64
   0  -2  10 5620.11  231.30
   0   2  10 5663.41  222.48
   0  -2  10 5553.47  240.79
   0   2  10 5847.42  201.66
   0   2  10 5662.76  213.24
   0  -2  10 5751.80  208.63
   0   2 -10 5533.17  231.94
   0  -2 -10 5738.82  253.19
   0  -2 -10 5571.43  229.49
   0   2 -10 5232.41  198.87
   0  -2  11 6488.44  322.31
   0   2  11 6576.65  277.00
   0  -2  11 6568.65  295.69
   0   2  11 6753.39  253.48
   0   2  11 6513.02  265.38
   0  -2  11 7395.71  275.48
   0   2 -11 6286.36  283.92
   0  -2 -11 7157.26  337.51
   0  -2 -11 6118.18  246.58
   0   2 -11 6428.34  255.00
   0  -2  12 4472.11  198.91
   0   2  12 4857.61  198.91
   0  -2  12 4850.19  215.32
   0   2  12 4922.99  170.03
   0   2  12 4838.87  190.51
   0  -2  12 5094.18  191.78
   0   2 -12 4778.62  206.07
   0  -2 -12 5306.47  215.92
   0  -2 -12 4580.13  174.53
   0   2 -12 4779.19  182.73
   0  -2  13 2353.11  117.76
   0   2  13 2658.36  115.86
   0  -2  13 2981.59  136.80
   0   2  13 2696.15   97.28
   0   2  13 2469.54  109.30
   0  -2  13 3084.18  116.46
   0   2 -13 2476.65  121.81
   0  -2 -13 2925.69  126.86
   0  -2 -13 2418.48  104.39
   0   2 -13 2688.30  110.82
   0  -2  14   13.13   21.84
   0   2  14   -5.50   19.45
   0  -2  14   -5.08   23.37
   0   2  14    7.89   10.19
   0   2  14   22.17   17.33
   0  -2  14   15.31   18.10
   0   2 -14   13.81   22.37
   0  -2 -14   -8.56   22.88
   0  -2 -14   -1.35   16.17
   0   2 -14    9.29   17.57
   0  -2  15  610.17   46.98
   0   2  15  602.22   40.99
   0   2  15  551.61   26.44
   0   2  15  576.35   21.67
   0   2  15  591.56   38.59
   0  -2  15  655.78   59.75
   0   2 -15  600.50   46.85
   0  -2 -15  618.58   47.17
   0  -2 -15  568.69   36.55
   0   2 -15  517.35   36.78
   0  -2  16 1275.98   77.15
   0   2  16 1244.01   68.28
   0   2  16 1210.78   48.01
   0   2  16 1225.13   41.49
   0   2  16 1241.18   62.81
   0  -2  16 1351.42   64.78
   0   2 -16 1222.02   74.10
   0  -2 -16 1310.37   73.26
   0  -2 -16 1223.00   81.20
   0   2 -16 1154.68   83.54
   0  -2  17 1748.53   97.14
   0   2  17 1615.80   87.68
   0   2  17 1724.05   58.93
   0   2  17 1680.05   81.59
   0  -2  17 1916.92   85.56
   0   2 -17 1765.12   96.33
   0  -2 -17 1778.56  128.64
   0  -2 -17 1572.36  103.37
   0   2 -17 1620.70   79.43
   0   2  18   28.13   23.69
   0   2  18    7.40    9.48
   0   2  18   17.48   21.00
   0  -2  18   10.20   21.31
   0   2 -18   17.38   26.35
   0  -2 -18  -14.64   18.54
   0   2 -18   28.70   20.00
   0   2  19  407.19   40.41
   0   2  19  338.25   19.33
   0   2  19  343.90   34.82
   0  -2  19  349.05   34.52
   0   2 -19  343.94   43.17
   0  -2 -19  376.78   45.00
   0  -2 -19  354.19   32.30
   0   2 -19  321.90   34.15
   0   2  20  797.24   61.36
   0   2  20  828.30   35.02
   0   2  20  897.74   56.38
   0  -2  20 1002.03   59.48
   0   2 -20  855.52   66.25
   0  -2 -20  937.00   68.94
   0  -2 -20  805.00   49.76
   0   2 -20  853.88   52.43
   0  -2  21  154.09   39.91
   0   2  21  182.06   37.54
   0   2  21  197.48   33.12
   0  -2  21  205.75   35.64
   0   2 -21  189.18   42.62
   0  -2 -21  204.72   40.35
   0  -2 -21  197.25   29.91
   0   2 -21  157.83   33.11
   0  -2  22  384.05   52.16
   0   2  22  397.98   50.80
   0   2  22  401.75   45.70
   0  -2  22  391.98   47.15
   0   2 -22  384.31   55.75
   0  -2 -22  455.20   55.93
   0  -2 -22  366.53   40.32
   0   2 -22  405.15   45.15
   0  -2  23  715.79   73.48
   0   2  23  757.54   67.35
   0   2  23  562.34   42.11
   0   2  23  737.32   62.83
   0  -2  23  848.29   97.05
   0  -2 -23  703.59   74.71
   0  -2 -23  692.29   56.19
   0   2 -23  748.29   61.27
   0  -2  24  393.27   60.05
   0   2  24  313.15   57.61
   0   2  24  273.21   31.20
   0   2  24  254.43   37.44
   0   2  24  361.60   51.10
   0  -2  24  489.55   84.57
   0  -2 -24  389.20   59.24
   0  -2 -24  342.14   44.36
   0   2 -24  383.11   46.47
   0  -2  25   94.23   51.43
   0  -2  25  150.67   43.28
   0   2  25  143.54   25.29
   0   2  25  142.18   44.79
   0  -2  25  180.16   44.27
   0  -2 -25  196.03   49.44
   0  -2 -25  104.11   65.24
   0   2 -25  151.39   39.82
   0   2  26  144.53   45.52
   0   2  26  164.60   22.77
   0   2  26  231.34   50.17
   0  -2  26  217.78   51.22
   0  -2 -26  178.69   73.70
   0   2 -26  204.56   43.19
   0   2  27  829.05   79.67
   0  -2  27  974.76   89.13
   0  -2 -27  751.01   72.68
   0   2 -27  752.48   76.75
   0   2  28  -38.19   29.79
   0   2  28   -1.97   15.26
   0   2  28  -59.12   39.16
   0  -2  28    5.61   38.43
   0  -2 -28   27.08   34.33
   0   2 -28   12.66   35.55
   0   2  29   -0.83   30.18
   0   2  29  -15.75   15.66
   0  -2  29  -17.20   26.87
   0   2  29   20.68   39.92
   0  -2  29  -13.30   40.95
   0  -2 -29   16.56   34.89
   0   2 -29   -8.87   35.49
   0  -2  30  275.46   46.69
   0   2  30  360.21   64.71
   0  -2  30  381.29   66.75
   0  -2 -30  377.28   58.37
   0   2 -30  426.61   60.79
   0   2  31   39.92   22.78
   0   2  31   37.17   27.90
   0  -2  31  141.16   46.34
   0  -2 -31  113.91   42.47
   0   2 -31  100.38   43.01
   0   2  32   17.38   17.43
   0   2  32  -15.38   23.25
   0  -2  32    1.98   42.12
   0  -2 -32   16.23   33.79
   0   2 -32   39.65   34.86
   0  -2  33   -0.38   33.60
   0   2  33   14.33   16.56
   0   2  33   -2.84   21.19
   0  -2 -33    8.40   35.55
   0   2 -33   -3.35   38.16
   0  -2  34   34.25   34.98
   0   2  34   22.92   27.71
   0  -2 -34   27.97   57.36
   0  -2 -34   30.55   39.67
   0   2 -34   44.21   43.01
   0   2  35   45.85   28.51
   0   2  35   30.21   16.70
   0   2  36   -6.03   12.61
   0  -2  38   77.31   35.06
   0  -2  38   13.45   28.53
   0   4   0   47.32   18.64
   0   4   111092.80  515.15
   0  -4   114826.60  681.58
   0   4  -113855.90  651.23
   0  -4   2  371.63   32.03
   0   4   2  416.65   23.80
   0   4  -2  367.91   35.61
   0  -4   310372.50  464.85
   0   4   310610.50  431.86
   0   4  -3 9567.11  406.92
   0  -4  -310844.80  416.67
   0   4  -3 9892.92  452.38
   0   4  -310587.70  424.81
   0  -4   4  356.22   22.84
   0   4   4  354.99   18.00
   0  -4   4  362.18   33.54
   0   4   4  470.69   33.79
   0  -4   4  365.92   18.50
   0   4  -4  378.61   23.52
   0  -4  -4  388.91   26.19
   0   4  -4  309.76   34.33
   0   4  -4  322.82   29.94
   0  -4   5 3859.06  156.24
   0   4   5 3995.57  143.22
   0  -4   5 3839.18  156.56
   0   4   5 3931.69  129.54
   0  -4   5 4188.47  149.41
   0   4  -5 3881.69  138.36
   0  -4  -5 3993.71  126.34
   0   4  -5 4063.22  132.00
   0  -4   6 2173.44   80.98
   0   4   6 2327.28   76.24
   0  -4   6 2376.06  103.90
   0   4   6 2365.99   76.19
   0  -4   6 2521.71   76.83
   0   4  -6 2164.51   84.11
   0  -4  -6 2425.90   76.84
   0   4  -6 2435.36   93.75
   0  -4   7 1202.35   50.13
   0   4   7 1230.02   57.02
   0  -4   7 1223.08   65.92
   0   4   7 1151.36   43.81
   0  -4   7 1296.82   58.01
   0   4  -7 1194.89   67.93
   0  -4  -7 1255.25   44.36
   0  -4  -7 1237.87   43.24
   0   4  -7 1170.63   43.15
   0  -4   8 7137.28  305.97
   0   4   8 7669.63  300.34
   0  -4   8 7130.34  335.83
   0   4   8 7195.96  310.23
   0  -4   8 7860.96  298.61
   0   4  -8 7315.21  314.16
   0  -4  -8 8277.35  323.48
   0  -4  -8 7203.16  304.75
   0   4  -8 7544.92  296.94
   0  -4   9 6441.63  278.95
   0   4   9 6588.54  263.87
   0  -4   9 6538.65  311.35
   0   4   9 6367.21  259.56
   0  -4   9 7187.97  272.17
   0   4  -9 6265.82  277.21
   0  -4  -9 7079.65  283.52
   0  -4  -9 6286.38  249.43
   0   4  -9 6920.05  288.88
   0  -4  10  571.43   37.44
   0   4  10  567.74   32.10
   0  -4  10  529.77   49.37
   0   4  10  551.80   31.66
   0  -4  10  603.05   47.66
   0   4 -10  519.75   38.94
   0  -4 -10  582.53   34.63
   0  -4 -10  520.84   28.28
   0   4 -10  579.41   44.76
   0  -4  11   79.74   40.13
   0   4  11   80.08   32.80
   0  -4  11   55.90   31.75
   0   4  11   62.32   19.40
   0  -4  11   87.95   19.13
   0   4 -11   91.48   44.74
   0  -4 -11   79.61   36.84
   0  -4 -11   61.62   31.81
   0   4 -11   72.91   18.75
   0  -4  12 2332.61  113.91
   0   4  12 2371.73  105.17
   0  -4  12 2706.95  139.30
   0   4  12 2251.96  148.33
   0  -4  12 2885.57  112.14
   0   4 -12 2222.14  145.72
   0  -4 -12 2685.23  117.78
   0  -4 -12 2303.77  103.45
   0   4 -12 2523.68  105.53
   0  -4  13 3920.80  181.19
   0   4  13 3928.06  170.87
   0   4  13 3823.57  163.49
   0  -4  13 4266.77  165.13
   0   4 -13 3874.71  181.85
   0  -4 -13 4247.81  183.37
   0  -4 -13 3724.44  154.53
   0   4 -13 3817.59  158.89
   0  -4  14    4.80   25.05
   0   4  14   52.51   21.38
   0   4  14   34.87   20.02
   0  -4  14   38.98   37.07
   0   4 -14   -8.41   24.63
   0  -4 -14   20.64   23.10
   0  -4 -14   16.90   19.26
   0   4 -14   -1.59   19.59
   0  -4  15  985.12   65.82
   0   4  15  991.81   59.22
   0   4  15  932.32   54.37
   0  -4  15 1122.53   84.12
   0   4 -15  914.01   64.30
   0  -4 -15 1029.64   93.75
   0  -4 -15  890.06   54.47
   0   4 -15  989.01   54.55
   0   4  16  494.21   52.28
   0   4 -16  520.62   55.27
   0  -4 -16  875.32   86.99
   0  -4 -16  675.93   71.55
   0  -4  17  978.20   65.14
   0   4  17  917.70   59.83
   0   4  17 1020.70   58.16
   0  -4  17 1122.01   60.59
   0   4 -17  901.99   66.57
   0  -4 -17 1009.28   68.26
   0  -4 -17  900.56   51.77
   0   4 -17  895.88   55.13
   0  -4  18  121.87   35.15
   0   4  18  186.94   32.28
   0   4  18  138.26   30.21
   0  -4  18  199.17   31.21
   0   4 -18  112.92   35.61
   0  -4 -18  159.07   35.67
   0  -4 -18  137.24   26.33
   0   4 -18  201.05   31.15
   0  -4  19 2431.47  140.89
   0   4  19 2405.92  128.12
   0   4  19 2480.52  127.51
   0  -4  19 2735.96  128.36
   0   4 -19 2338.79  141.55
   0  -4 -19 2675.79  145.04
   0  -4 -19 2444.71  117.89
   0   4 -19 2447.88  153.15
   0  -4  20 1244.72   88.34
   0   4  20 1205.71   77.80
   0   4  20 1166.04   74.40
   0  -4  20 1336.02  108.61
   0   4 -20 1120.18   86.82
   0  -4 -20 1268.97   87.73
   0  -4 -20 1125.77   67.42
   0   4 -20 1256.91  103.65
   0  -4  21  108.10   39.84
   0   4  21  106.27   33.89
   0   4  21   95.36   13.86
   0   4  21  116.59   33.12
   0  -4  21  133.49   53.34
   0   4 -21   89.56   42.21
   0  -4 -21  140.55   39.04
   0  -4 -21  137.76   29.72
   0   4 -21  121.35   50.02
   0  -4  22  761.49   75.84
   0   4  22  744.92   67.19
   0   4  22  852.07   64.06
   0  -4  22  907.40   67.83
   0   4 -22  709.26   72.31
   0  -4 -22  805.56   89.36
   0   4 -22  783.29   95.53
   0   4  23   92.77   38.74
   0   4  23   66.99   17.91
   0   4  23  100.37   36.86
   0  -4  23  175.02   38.12
   0   4 -23  125.27   44.78
   0  -4 -23  175.14   52.16
   0   4 -23  132.48   60.72
   0   4  24   34.33   35.73
   0   4  24    9.77   16.62
   0   4  24   78.99   33.05
   0  -4  24   45.63   35.31
   0   4 -24   58.15   40.19
   0  -4 -24   45.77   28.47
   0   4 -24  118.78   55.01
   0   4  25  333.98   54.13
   0   4  25  337.32   50.88
   0  -4  25  368.82   53.62
   0   4 -25  326.89   61.74
   0  -4 -25  327.91   45.33
   0   4 -25  362.03   80.77
   0   4  26   46.44   40.57
   0   4  26   39.84   11.64
   0   4  26   22.13   15.63
   0   4  26  136.15   38.40
   0  -4  26   59.59   39.59
   0   4 -26  -17.65   47.18
   0  -4 -26   46.96   44.56
   0  -4 -26   47.20   34.21
   0   4  27   58.60   47.37
   0   4  27  124.71   45.58
   0  -4  27  206.28   50.56
   0   4 -27  177.90   58.60
   0  -4 -27  153.95   57.28
   0  -4 -27  139.21   40.74
   0   4 -27  204.36   47.24
   0  -4  28  482.66   77.70
   0   4  28  440.30   70.77
   0   4  28  593.81   67.80
   0   4 -28  585.70   84.37
   0  -4 -28  519.04   82.44
   0  -4 -28  473.54   60.75
   0   4 -28  496.60   65.62
   0   4  29  435.49   69.66
   0   4  29  418.79   65.74
   0  -4 -29  461.43   58.87
   0   4 -29  463.28   66.39
   0   4  30   96.43   47.50
   0  -4  30   92.83   49.73
   0  -4 -30  134.58   65.15
   0   4 -30   69.29   44.95
   0   4  31   11.63   13.38
   0   4  31   -8.04    7.36
   0   4  31  -38.24   37.71
   0  -4  31    9.10   40.92
   0   4 -31  -51.95   37.38
   0   4  32  128.63   50.58
   0  -4  32  164.52   51.05
   0  -4 -32   94.51   40.86
   0   4 -32   85.73   47.84
   0   4  33   -0.25   41.48
   0  -4  33   -8.56   43.91
   0  -4 -33   29.38   35.03
   0   4 -33   15.84   39.45
   0   4  34   11.71   42.54
   0  -4  34   -1.05   43.25
   0  -4 -34  -37.75   37.38
   0   4 -34   55.82   39.01
   0   4  35   19.16   44.17
   0  -4  35   14.54   47.37
   0  -4 -35   15.54   37.63
   0   4 -35  -13.86   43.14
   0   4  36   93.79   51.75
   0  -4  36    3.18   55.29
   0  -4 -36   54.48   43.95
   0   4 -36    6.94   48.75
   0   4  37  131.33   55.01
   0  -4 -37   24.69   48.88
   0   4 -37   43.12   52.20
   0  -4 -38  -23.75   47.06
   0   4 -38   71.18   52.06
   0  -6   4  196.66   33.02
   0  -6  -4  199.80   15.34
   0  -6   5 1256.90   50.29
   0  -6   5 1166.98   66.46
   0  -6   5 1255.00   46.33
   0   6  -5 1215.95   51.29
   0  -6  -5 1292.63   55.95
   0   6  -5 1186.52   47.04
   0  -6   6  759.39   36.69
   0  -6   6  703.82   50.63
   0  -6   6  752.46   33.99
   0   6  -6  669.22   52.32
   0  -6  -6  753.40   31.81
   0   6  -6  763.93   33.82
   0  -6   7   26.80   29.03
   0   6   7   65.04   14.21
   0  -6   7   71.91   29.04
   0   6   7   45.16   15.73
   0  -6   7   51.50   24.67
   0   6  -7   59.36   19.15
   0  -6  -7   50.90   23.46
   0   6  -7   88.69   26.42
   0  -6   8   11.88   18.69
   0   6   8   63.36   14.86
   0  -6   8   32.34   31.91
   0   6   8   64.59   17.70
   0  -6   8   75.26   16.36
   0   6  -8   59.57   33.03
   0  -6  -8   68.69   15.85
   0  -6  -8   68.35    6.96
   0   6  -8   57.63   16.27
   0  -6   9  941.84   50.43
   0   6   9  945.68   43.15
   0   6   9  912.29   64.32
   0  -6   9 1071.07   45.93
   0   6  -9  998.36   52.55
   0  -6  -9  992.32   44.87
   0  -6  -9  965.90   21.96
   0  -6  -9  984.93   42.76
   0   6  -9 1000.07   47.68
   0  -6  10  625.46   60.92
   0   6  10  655.42   37.16
   0   6  10  579.88   36.35
   0  -6  10  667.21   38.66
   0   6 -10  652.12   43.73
   0  -6 -10  681.74   56.42
   0  -6 -10  570.62   34.44
   0   6 -10  645.14   38.27
   0  -6  11 2356.82  106.29
   0   6  11 2274.60   94.37
   0   6  11 2139.97   95.79
   0  -6  11 2320.93   96.01
   0   6 -11 2204.98  107.04
   0  -6 -11 2321.59  101.22
   0  -6 -11 2231.78  114.13
   0   6 -11 2086.89  115.75
   0  -6  12  290.35   33.22
   0   6  12  305.66   43.31
   0   6  12  267.84   27.65
   0  -6  12  300.36   28.29
   0   6 -12  287.35   53.42
   0  -6 -12  278.06   28.64
   0  -6 -12  304.25   25.88
   0   6 -12  264.55   28.67
   0  -6  13  -42.50   38.80
   0   6  13   67.46   30.49
   0   6  13    3.88   19.00
   0  -6  13   71.13   33.46
   0   6 -13   -0.80   39.17
   0  -6 -13   -4.33   33.02
   0  -6 -13   -6.09   17.17
   0   6 -13   43.82   19.83
   0  -6  14  999.29   85.51
   0   6  14  951.88   54.54
   0   6  14  997.92   80.57
   0  -6  14 1110.78   56.73
   0   6 -14  986.08   63.65
   0  -6 -14 1082.17   62.38
   0  -6 -14 1010.26   53.04
   0   6 -14 1033.06   56.23
   0  -6  15  -14.21   26.40
   0   6  15   58.29   21.72
   0  -6  15   61.34   23.55
   0   6 -15  -20.27   26.61
   0  -6 -15   60.37   25.43
   0   6 -15   74.40   22.87
   0  -6  16   38.30   32.86
   0   6  16  146.20   28.00
   0  -6  16  180.96   31.34
   0   6 -16   42.27   33.99
   0  -6 -16  152.40   32.70
   0   6 -16  171.63   31.22
   0  -6  17  255.79   39.49
   0   6  17  225.41   34.24
   0   6  17  255.43   33.81
   0  -6  17  260.94   35.98
   0   6 -17  262.37   41.46
   0  -6 -17  259.08   38.82
   0  -6 -17  239.37   31.09
   0   6 -17  254.78   35.07
   0  -6  18 1001.98   70.32
   0   6  18  806.25   61.08
   0   6  18  918.01   61.90
   0  -6  18 1034.48   88.80
   0   6 -18  863.86   72.83
   0  -6 -18  926.87  102.40
   0  -6 -18  972.75   57.89
   0   6 -18  885.27   91.71
   0   6  19  636.78   54.33
   0   6  19  682.98   53.80
   0  -6  19  810.08   55.58
   0   6 -19  675.18   64.96
   0  -6 -19  674.22   72.79
   0   6 -19  651.30   81.74
   0   6  20  266.13   38.67
   0   6  20  266.24   39.02
   0  -6  20  301.09   39.51
   0   6 -20  282.32   47.32
   0  -6 -20  284.06   53.96
   0   6 -20  257.79   59.38
   0  -6  21   84.99   36.32
   0   6  21   50.20   30.60
   0   6  21   42.15   31.00
   0  -6  21  114.96   30.40
   0   6 -21   81.14   37.52
   0  -6 -21   86.55   36.41
   0  -6 -21   39.14   28.86
   0   6 -21   42.07   49.86
   0  -6  22  769.74   79.36
   0   6  22  792.18   68.00
   0  -6  22  917.26   68.35
   0   6 -22  820.86   80.98
   0  -6 -22  872.99   79.71
   0  -6 -22  769.94   60.34
   0   6 -22  734.58   92.69
   0  -6  23  452.02   62.76
   0   6  23  430.73   55.63
   0  -6  23  533.01   55.97
   0  -6 -23  503.46   64.93
   0  -6 -23  435.77   48.96
   0   6 -23  494.81   83.89
   0  -6  24   40.74   45.33
   0   6  24   97.27   38.72
   0  -6  24  102.76   65.65
   0  -6 -24   92.73   45.63
   0  -6 -24  112.30   33.58
   0   6 -24   92.18   37.50
   0   6  25  289.43   54.70
   0  -6  25  372.19   89.51
   0  -6 -25  339.84   47.59
   0   6 -25  279.68   54.15
   0   6  26 1062.69   98.27
   0  -6  26 1167.92  101.38
   0  -6 -26 1021.38  120.68
   0   6 -26 1002.32   93.70
   0   6  27  148.17   51.56
   0  -6  27  202.97   53.03
   0  -6 -27  204.25   44.41
   0   6 -27  194.11   47.40
   0   6  28  142.90   48.06
   0  -6  28  212.87   51.37
   0  -6 -28  119.70   42.64
   0   6 -28  176.39   46.40
   0   6  29   26.62   41.99
   0  -6  29   64.91   43.27
   0  -6 -29   27.74   34.74
   0   6 -29   71.45   39.35
   0   6  30   77.08   43.41
   0  -6  30   89.03   45.92
   0  -6 -30   50.32   36.88
   0   6 -30  277.74   76.86
   0   6  31   93.45   45.19
   0  -6  31   50.26   47.01
   0  -6 -31   49.62   39.04
   0  -6  32    8.79   50.25
   0   6  32  -82.82   40.77
   0  -6 -32  -22.94   37.95
   0   6  33  -16.75   44.26
   0   6  34   21.46   45.53
   0   6  35  -16.21   46.78
   0   6  36  106.07   56.47
   0  -6  36   56.12   59.71
   0   6 -36   32.28   68.41
   0   6  37   -8.22   47.41
   0  -8   6 6227.31  276.74
   0  -8  -6 6058.26  261.20
   0  -8   7  640.42   41.29
   0   8  -7  658.37   42.42
   0  -8  -7  634.76   40.58
   0  -8   8  -32.01   29.24
   0  -8   8   -2.10   28.56
   0   8  -8    8.78   19.33
   0  -8  -8    0.88   25.40
   0  -8  -8   13.60    6.93
   0   8  -8    9.44   18.12
   0  -8   9 2413.15  102.84
   0   8   9 2187.16   97.35
   0  -8   9 2213.25   92.34
   0   8  -9 2291.76  124.01
   0  -8  -9 2218.93   94.18
   0  -8  -9 2180.52   73.63
   0  -8  -9 1974.24   66.04
   0   8  -9 2164.07   95.67
   0  -8  10  243.04   28.78
   0   8  10  228.72   24.10
   0   8  10  189.09   44.08
   0  -8  10  227.76   26.19
   0   8 -10  227.40   29.57
   0  -8 -10  204.87   25.05
   0  -8 -10  213.11   12.95
   0  -8 -10  233.07   25.34
   0   8 -10  223.65   26.94
   0  -8  11 2375.20  136.29
   0   8  11 2201.24   98.53
   0   8  11 2034.20  102.03
   0  -8  11 2331.13  131.35
   0   8 -11 2247.29  110.79
   0  -8 -11 2303.37  124.51
   0  -8 -11 2147.29   98.07
   0   8 -11 2169.69  132.48
   0  -8  12  314.20   34.71
   0   8  12  311.60   29.20
   0   8  12  295.35   29.63
   0  -8  12  350.59   30.61
   0   8 -12  305.82   35.53
   0  -8 -12  302.53   31.13
   0  -8 -12  300.44   28.73
   0   8 -12  284.58   30.83
   0  -8  13  268.32   35.41
   0   8  13  317.37   44.43
   0   8  13  287.58   31.41
   0  -8  13  272.45   31.17
   0   8 -13  357.70   57.30
   0  -8 -13  282.18   31.80
   0   8 -13  253.58   32.71
   0  -8  14   22.56   24.45
   0   8  14   -1.38   32.83
   0   8  14    2.25   21.61
   0  -8  14    1.21   21.78
   0   8 -14   11.77   25.98
   0  -8 -14   42.73   21.43
   0  -8 -14  -28.84   20.18
   0   8 -14   22.88   22.21
   0  -8  15  271.47   69.04
   0   8  15  351.11   39.15
   0   8  15  346.29   59.91
   0  -8  15  466.24   63.21
   0   8 -15  400.58   47.02
   0  -8 -15  373.48   62.36
   0  -8 -15  384.14   37.26
   0   8 -15  427.08   43.16
   0  -8  16   29.59   48.19
   0   8  16   11.34   23.93
   0   8  16   62.28   25.50
   0  -8  16   30.00   25.63
   0   8 -16   49.74   31.02
   0  -8 -16   56.22   26.28
   0  -8 -16   42.73   25.40
   0   8 -16   30.88   27.18
   0  -8  17  406.68   47.59
   0   8  17  324.00   39.52
   0   8  17  299.13   40.06
   0  -8  17  381.92   40.77
   0   8 -17  377.90   49.20
   0  -8 -17  348.32   45.89
   0  -8 -17  344.94   56.23
   0   8 -17  345.54   68.16
   0  -8  18  416.76   52.93
   0   8  18  454.50   47.11
   0   8  18  451.44   46.37
   0  -8  18  523.82   48.07
   0   8 -18  441.32   54.75
   0  -8 -18  462.21   52.30
   0  -8 -18  481.71   42.80
   0   8 -18  476.49   72.18
   0  -8  19  132.79   40.11
   0   8  19  199.15   34.17
   0   8  19  123.88   33.29
   0  -8  19  192.46   35.20
   0   8 -19  150.89   41.64
   0  -8 -19  191.79   37.29
   0  -8 -19  103.31   30.03
   0   8 -19  120.50   56.15
   0  -8  20   26.01   33.02
   0   8  20   58.39   27.75
   0  -8  20  -10.21   48.98
   0   8 -20  -12.41   35.93
   0  -8 -20   57.09   24.86
   0   8 -20   29.57   28.26
   0   8  21   52.45   29.26
   0  -8  21  -22.72   49.69
   0  -8 -21   17.11   24.95
   0   8 -21   18.87   30.48
   0   8  22   39.10   31.26
   0  -8  22   41.38   32.62
   0  -8 -22  -38.05   47.13
   0   8 -22   -2.61   33.01
   0   8  23  256.45   51.42
   0  -8  23  353.44   54.50
   0  -8 -23  317.73   59.32
   0  -8 -23  278.13   48.08
   0   8 -23  308.77   51.66
   0  -8  24   -6.24   42.39
   0   8  24    0.25   34.71
   0  -8  24   11.82   36.68
   0  -8 -24   46.31   39.60
   0  -8 -24   13.97   32.29
   0   8 -24   19.16   36.56
   0  -8  25  425.66   74.93
   0   8  25  432.09   98.15
   0  -8  25  503.43   66.48
   0  -8 -25  484.91   71.76
   0  -8 -25  462.21   58.75
   0   8 -25  461.26   65.16
   0  -8  26  110.27   49.93
   0   8  26   66.68   70.05
   0  -8  26   35.59   41.97
   0  -8 -26   86.52   36.60
   0   8 -26   55.50   41.45
   0   8  27  105.25   77.69
   0  -8  27  177.15   79.79
   0  -8 -27  209.41   42.37
   0   8 -27   69.04   48.07
   0   8  28  -58.41   58.51
   0  -8 -28  -17.71   50.90
   0   8 -28   31.76   35.79
   0   8  29  402.63   95.85
   0  -8  29  492.04   71.38
   0  -8 -29  390.02   87.15
   0   8 -29  427.68   68.41
   0   8  30   25.37   67.15
   0  -8  30  -11.14   46.51
   0  -8 -30   80.46   36.26
   0   8 -30   78.36   44.43
   0  -8  31  -10.52   43.90
   0   8  31  -36.49   63.64
   0  -8  31   41.77   42.81
   0   8 -31    4.34   78.32
   0  -8 -31  -15.31   33.23
   0   8 -31  -29.03   41.84
   0  -8  32   76.13   53.72
   0  -8 -32  141.84   43.21
   0   8 -32   79.94   50.66
   0  -8  33   65.43   52.09
   0  -8 -33   82.85   59.53
   0  -8 -33   38.42   41.91
   0   8 -33   59.08   50.13
   0  -8 -34   74.52   42.64
   0   8 -34    5.48   48.75
   0  -8 -35   94.62   42.46
   0   8 -35   19.08   51.49
   0 -10   8   15.88   35.84
   0  10  -8   57.06   24.59
   0 -10  -8   52.08   28.63
   0 -10  -8   29.91   10.03
   0 -10   9  204.54   30.88
   0 -10   9  233.27   29.11
   0  10  -9  264.39   50.23
   0 -10  -9  253.37   26.22
   0 -10  10    7.65   23.04
   0 -10  10    1.21   21.80
   0  10 -10    1.71   23.63
   0 -10 -10   29.79   19.92
   0 -10 -10   29.85    8.91
   0 -10 -10   22.73    7.00
   0 -10  11  382.72   37.82
   0  10  11  311.03   38.08
   0 -10  11  304.27   35.99
   0  10 -11  367.90   39.75
   0 -10 -11  302.37   33.52
   0 -10 -11  321.10   33.49
   0 -10  12  420.42   63.60
   0  10  12  410.98   41.10
   0 -10  12  369.62   65.70
   0  10 -12  382.29   43.84
   0 -10 -12  411.17   60.10
   0 -10 -12  410.44   38.49
   0  10 -12  400.75   41.16
   0 -10  13  495.76   48.99
   0  10  13  450.07   47.79
   0 -10  13  458.85   45.82
   0  10 -13  484.97   75.57
   0 -10 -13  499.61   45.39
   0 -10 -13  418.15   42.04
   0  10 -13  463.21   48.27
   0 -10  14   48.37   29.34
   0  10  14   16.12   28.64
   0 -10  14   19.78   29.25
   0  10 -14   21.60   29.53
   0 -10 -14    4.68   27.48
   0 -10 -14  -47.88   40.77
   0  10 -14   -9.32   29.75
   0 -10  15  460.29   56.13
   0  10  15  406.62   45.11
   0  10  15  517.60   76.11
   0 -10  15  512.32   50.86
   0  10 -15  493.27   54.26
   0 -10 -15  480.11   50.20
   0 -10 -15  467.79   44.16
   0  10 -15  481.02   51.38
   0  10  16  145.23   31.30
   0  10  16  183.29   34.28
   0 -10  16  157.63   35.60
   0  10 -16  148.45   39.12
   0 -10 -16   59.62   53.68
   0 -10 -16  145.89   31.03
   0  10 -16  136.64   56.08
   0  10  17  289.81   39.53
   0  10  17  281.12   40.93
   0 -10  17  243.18   67.75
   0  10 -17  280.89   49.73
   0 -10 -17  322.88   40.28
   0  10 -17  338.29   70.41
   0 -10  18  -18.92   30.35
   0  10  18    5.29   26.49
   0  10  18   18.40   26.96
   0 -10  18   30.89   27.12
   0  10 -18   59.52   32.21
   0 -10 -18   39.66   29.16
   0 -10 -18   48.58   43.51
   0  10 -18   21.89   50.47
   0 -10  19    7.58   33.40
   0  10  19   36.36   28.49
   0  10  19   69.05   29.73
   0 -10  19   31.02   30.74
   0 -10 -19   19.01   31.73
   0 -10 -19   43.27   43.73
   0  10 -19   63.79   31.09
   0 -10  20   28.08   33.56
   0  10  20   10.23   29.99
   0 -10  20   45.04   29.27
   0 -10 -20   11.58   31.72
   0 -10 -20   37.82   27.46
   0  10 -20   14.16   30.80
   0 -10  21  501.18   61.88
   0  10  21  419.31   53.85
   0 -10  21  493.07   56.55
   0 -10 -21  454.76   58.04
   0 -10 -21  387.16   51.20
   0  10 -21  476.80   57.19
   0  10  22    9.25   54.03
   0 -10  22    7.22   54.01
   0 -10 -22    9.73   28.20
   0  10 -22    4.38   32.95
   0  10  23  169.80   70.44
   0 -10  23  156.18   70.65
   0 -10 -23  116.54   38.58
   0  10 -23  150.87   45.62
   0  10  24   44.66   61.73
   0 -10  24   87.11   40.47
   0 -10 -24  115.76   57.24
   0  10 -24   21.74   41.52
   0  10  25  -52.54   55.92
   0 -10  25   44.35   36.68
   0 -10 -25   57.91   39.33
   0 -10 -25   32.83   29.70
   0  10 -25    0.10   34.97
   0 -10  26   36.23   43.84
   0  10  26   88.77   59.17
   0 -10  26   47.55   39.13
   0 -10 -26   49.73   42.92
   0 -10 -26   28.68   33.63
   0  10 -26    9.84   39.82
   0 -10  27   17.12   43.08
   0  10  27   54.10   35.57
   0 -10  27   -0.17   37.83
   0  10 -27    2.82   45.37
   0 -10 -27  -21.45   31.30
   0  10 -27   68.19   38.07
   0  10  28   -6.23   37.20
   0  10  28  -27.64   36.80
   0 -10  28  -15.52   38.44
   0  10 -28   -6.70   47.31
   0 -10 -28    4.09   32.34
   0  10 -28   -2.17   38.88
   0  10  29    4.90   36.38
   0  10  29   -4.84   36.96
   0  10 -29  -27.51   45.82
   0 -10 -29    3.18   32.74
   0  10 -29   32.99   39.78
   0  10  30  -32.78   42.95
   0  10  30  -24.10   41.88
   0  10 -30  -20.00   44.27
   0  10  31   43.41   40.88
   0  10  31  -13.03   40.44
   0 -10  31   -7.92   43.52
   0 -10 -31  -38.22   47.31
   0  10 -31   24.26   43.10
   0  10  32   76.54   45.08
   0 -10  32   41.01   47.35
   0  10 -32   -6.93   48.35
   0  10  33   86.95   51.47
   0 -10  33  150.69   58.47
   0 -10 -33   86.24   43.71
   0  10 -33  107.52   54.84
   0 -12   9   57.99   28.12
   0 -12   9   81.37   45.16
   0  12  -9   80.16   49.00
   0 -12  -9   29.66   38.25
   0 -12  -9   43.61   21.76
   0 -12  10  458.66   43.16
   0 -12  10  323.64   42.59
   0  12 -10  445.16   47.52
   0 -12 -10  389.42   38.49
   0 -12 -10  279.40   20.05
   0 -12  11  195.66   33.90
   0 -12  11  133.95   33.28
   0  12 -11  192.70   37.85
   0 -12 -11  132.91   29.70
   0 -12  12   71.81   43.78
   0  12  12   50.88   28.78
   0 -12  12    8.88   26.63
   0  12 -12   53.78   29.82
   0 -12 -12   34.83   37.37
   0 -12 -12    2.24   12.80
   0 -12 -12   17.04    6.43
   0 -12 -12    7.71   23.99
   0 -12  13    9.42   26.28
   0  12  13   19.56   29.35
   0 -12  13    9.35   42.02
   0  12 -13    8.63   45.04
   0 -12 -13   12.49   23.12
   0 -12 -13   10.22    7.18
   0 -12 -13    0.56    6.17
   0 -12 -13   46.67   23.43
   0 -12  14  181.66   37.03
   0  12  14  121.11   60.41
   0 -12  14  132.10   34.88
   0  12 -14  143.73   37.69
   0 -12 -14  168.15   33.35
   0 -12 -14  148.35   32.03
   0 -12  15  298.44   45.44
   0 -12  15  277.40   41.82
   0  12 -15  299.85   47.36
   0 -12 -15  282.73   40.64
   0 -12  16  248.46   45.05
   0  12  16  233.39   41.69
   0 -12  16  223.07   39.65
   0  12 -16  251.87   45.56
   0 -12 -16  217.72   38.52
   0 -12 -16  266.87   36.03
   0  12  17   46.63   33.04
   0 -12  17   89.76   53.95
   0  12 -17   91.55   36.58
   0 -12 -17   89.10   28.76
   0  12 -17   35.30   30.71
   0 -12  18  -20.12   32.11
   0  12  18   35.04   29.72
   0 -12  18   49.48   51.18
   0 -12 -18   40.31   30.58
   0 -12 -18   37.74   26.63
   0  12 -18   43.26   32.09
   0 -12  19  -27.98   29.58
   0  12  19   19.29   27.89
   0 -12  19  -42.37   29.16
   0 -12 -19   21.96   28.73
   0 -12 -19    6.08   25.40
   0  12 -19   31.82   29.86
   0 -12  20  126.97   38.66
   0  12  20   61.08   37.49
   0 -12  20  109.82   37.26
   0 -12 -20  103.09   37.72
   0 -12 -20   98.03   53.32
   0  12 -20   67.09   39.95
   0 -12  21  250.37   48.89
   0  12  21  229.63   75.32
   0 -12  21  208.31   44.41
   0  12 -21  191.22   51.29
   0 -12 -21  159.64   45.54
   0 -12 -21  185.88   38.62
   0  12 -21  160.96   46.41
   0  12  22   29.46   33.44
   0  12  22   92.01   57.51
   0 -12  22   37.14   36.59
   0  12 -22   56.78   42.41
   0 -12 -22   35.68   31.26
   0  12 -22   67.52   37.88
   0  12  23  -11.03   30.53
   0  12  23  -38.13   52.06
   0 -12  23   20.37   56.69
   0  12 -23   29.21   37.36
   0 -12 -23    2.62   28.19
   0  12 -23  -27.69   35.43
   0  12  24  215.39   47.21
   0  12  24  177.26   46.96
   0 -12  24  208.70   81.75
   0  12 -24  232.87   57.41
   0 -12 -24  233.38   44.60
   0  12  25   36.13   31.83
   0  12  25   12.67   34.16
   0 -12  25   22.77   37.29
   0  12 -25  -18.59   39.63
   0 -12 -25   -6.74   48.95
   0  12 -25   66.80   64.47
   0  12  26   -1.98   32.31
   0  12  26   -9.59   35.89
   0 -12  26   45.31   37.09
   0  12 -26    1.67   39.82
   0 -12 -26  -11.14   37.90
   0 -12 -26   34.76   48.67
   0  12 -26  -44.84   65.32
   0 -12  27   16.50   47.43
   0  12  27   30.02   42.07
   0 -12  27   58.29   43.60
   0 -12 -27   40.34   46.07
   0 -12 -27   89.01   36.37
   0  12  28   26.83   36.43
   0 -12  28  -19.77   38.87
   0 -12 -28   -3.77   30.98
   0  12  29   32.43   44.65
   0 -12  29   15.59   46.02
   0 -12 -29   68.52   37.45
   0  12  30   61.48   44.66
   0 -12 -30   46.60   39.05
   0 -14   8  403.64   57.09
   0 -14  -8  226.13   37.30
   0 -14   9   24.78   24.12
   0 -14  -9    3.70   25.27
   0 -14  -9   -1.29   12.55
   0 -14  10  383.28   46.80
   0  14 -10  371.88   50.37
   0 -14 -10  357.94   41.42
   0 -14  11  799.89   63.77
   0 -14  11  559.49   62.86
   0  14 -11  775.50   74.48
   0 -14 -11  643.82   55.88
   0 -14  12  123.47   49.83
   0 -14  12   79.40   35.96
   0  14 -12   79.66   58.58
   0 -14 -12   86.33   45.14
   0 -14  13   25.38   27.78
   0  14  13  -42.33   30.36
   0 -14  13   38.74   44.29
   0  14 -13    2.74   48.68
   0 -14 -13   41.49   23.47
   0 -14 -13    6.76    5.31
   0 -14 -13    4.43    5.04
   0 -14  14   20.20   26.00
   0  14  14   19.31   28.03
   0 -14  14  -11.36   26.61
   0  14 -14    9.85   29.42
   0 -14 -14   -4.84   22.92
   0 -14 -14  -34.65   23.08
   0 -14  15   86.07   33.70
   0  14  15   52.64   35.60
   0 -14  15   72.15   34.69
   0  14 -15   79.66   38.24
   0 -14 -15   96.19   30.19
   0 -14  16   24.79   31.62
   0  14  16   34.29   34.40
   0 -14  16   36.07   32.15
   0  14 -16  -15.60   36.23
   0 -14 -16   64.66   45.96
   0  14  17  238.03   51.18
   0 -14  17  273.83   47.18
   0 -14 -17  237.86   43.52
   0 -14  18  146.79   43.38
   0  14  18  156.51   46.66
   0 -14  18  150.62   69.01
   0 -14 -18  190.70   42.48
   0 -14 -18  151.10   37.59
   0 -14  19  182.38   45.26
   0  14  19  175.39   76.12
   0 -14  19  215.07   45.62
   0 -14 -19  192.22   43.29
   0 -14 -19  202.33   40.61
   0 -14  20  155.23   47.81
   0  14  20  111.27   71.79
   0 -14  20  182.46   46.44
   0  14 -20  169.64   50.37
   0 -14 -20  193.57   44.63
   0 -14 -20  239.69   63.22
   0 -14  21   42.35   40.85
   0  14  21   61.92   60.91
   0 -14  21   89.74   38.56
   0  14 -21   48.94   41.39
   0 -14 -21   53.85   37.64
   0 -14 -21   63.39   53.77
   0  14  22   46.51   38.26
   0 -14  22   70.12   39.90
   0  14 -22  -10.26   42.68
   0 -14 -22   59.50   33.27
   0  14  23   64.28   35.79
   0 -14  23   15.98   36.89
   0  14 -23    7.48   36.91
   0 -14 -23  -28.81   29.64
   0  14  24   19.06   39.06
   0 -14  24   49.27   68.09
   0 -14 -24   39.60   32.67
   0  14 -24   24.63   41.78
   0  14  25   45.12   40.69
   0 -14  25   24.27   67.78
   0 -14 -25   48.03   34.96
   0  14 -25    6.53   44.39
   0 -14  26    6.01   38.81
   0  14  26   -5.67   37.35
   0 -14  26   13.68   39.92
   0 -14 -26   27.50   48.88
   0  14 -26  -38.06   39.98
   0 -14  27  188.71   63.62
   0  14  27  215.92   59.30
   0 -14  27  289.05   62.13
   0 -14 -27  283.07   61.44
   0 -14 -27  244.08   75.90
   0  14 -27  184.10   64.34
   0 -16  -6   20.62   29.26
   0 -16  -7  238.22   30.70
   0 -16  -8    8.15   27.02
   0 -16  -8   19.90   13.58
   0 -16  -9   35.85   16.74
   0 -16  -9   39.45   14.72
   0 -16  10   14.54   25.33
   0 -16 -10  -19.31   20.09
   0 -16 -10   -1.62   16.38
   0 -16  11  157.87   47.85
   0  16 -11   -2.30   30.96
   0 -16 -11   87.14   39.01
   0 -16 -11   39.06   14.17
   0 -16 -11   25.64   11.09
   0 -16  12   15.54   28.26
   0 -16  12    2.06   37.04
   0 -16  12   60.52   52.16
   0  16 -12   95.33   33.44
   0 -16 -12   31.47   41.30
   0 -16  13  146.55   36.00
   0 -16  13   91.02   59.53
   0  16 -13  119.39   40.73
   0 -16 -13  139.61   31.80
   0 -16  14    9.02   26.55
   0 -16  14  -12.61   29.19
   0  16 -14   10.46   29.70
   0 -16 -14   -0.60   24.16
   0 -16  15   28.22   29.97
   0 -16  15   18.89   31.85
   0  16 -15   44.86   35.22
   0 -16 -15   28.88   27.25
   0 -16  16  -17.47   33.09
   0 -16 -16  -41.90   44.49
   0  16  17    1.58   41.19
   0 -16  17  126.20   41.07
   0 -16 -17  114.05   54.45
   0 -16 -17  136.86   36.64
   0 -16  18   31.72   33.32
   0  16  18   14.80   36.66
   0 -16 -18   49.29   31.01
   0 -16 -18   -2.86   31.21
   0 -16  19   91.97   42.30
   0  16  19  128.97   47.16
   0 -16  19  151.19   43.87
   0  16 -19  135.38   49.72
   0 -16 -19  117.98   38.98
   0 -16 -19  145.28   39.75
   0 -16  20  -17.29   31.73
   0  16  20    3.34   35.85
   0 -16  20   26.95   33.20
   0  16 -20    1.52   36.08
   0 -16 -20  -33.83   27.91
   0 -16 -20   68.21   45.39
   0 -16  21   57.01   32.89
   0  16  21   37.48   37.44
   0 -16  21    9.24   34.65
   0  16 -21   -5.83   37.72
   0 -16 -21    3.70   29.42
   0 -16 -21  -96.00   47.10
   0  16  22  -45.72   40.04
   0 -16  22   11.83   38.44
   0  16 -22  -26.78   39.10
   0 -16 -22  -49.90   31.80
   0 -18  -2   27.36   34.94
   0 -18  -5   14.50   17.81
   0 -18  -6   -7.85   29.87
   0 -18  -6    9.77   14.92
   0 -18  -7   12.89   21.32
   0 -18  -7   57.45   17.60
   0 -18  -8   -5.68   16.31
   0 -18  -8   43.10   21.09
   0 -18  10  -23.43   36.76
   0 -18 -10  -10.71   31.24
   0 -18  11   50.57   27.06
   0 -18 -11   45.95   23.17
   0 -18  12   38.67   24.70
   0 -18  12  -53.74   50.74
   0 -18 -12   26.10   20.72
   0 -18  13   16.23   24.03
   0 -18  13  -22.77   34.93
   0 -18  13  -18.65   30.66
   0 -18 -13  -16.18   20.55
   0 -18  14    8.23   25.04
   0 -18  14   41.99   35.99
   0 -18  14  -10.51   30.52
   0 -18 -14    6.35   20.94
   0 -18  15   -9.59   38.54
   0 -18  15  -45.59   31.45
   0 -18 -15  -33.11   35.75
   0 -18 -15  -13.96   44.35
  -1  -1  39   35.29   26.64
  -1  -1  39    1.65   21.03
  -1  -1  39   32.13   58.18
   1  -1 -38   68.07   47.46
  -1  -1  38    9.35   29.03
  -1  -1  38   21.77   23.86
  -1  -1  38   -0.76   61.57
   1  -1 -37  -49.26   41.44
  -1  -1  37   -8.87   27.34
  -1   1  37   25.76   28.20
  -1  -1  37    2.34   22.64
  -1   1  37    6.72   24.98
  -1  -1  37   -9.21   50.64
   1  -1 -36  -36.65   40.69
   1   1 -36  -23.88   42.77
  -1   1  36   57.12   31.99
  -1  -1  36  -27.19   28.02
  -1   1  36   -5.97   25.47
  -1  -1  36   -3.00   48.06
   1   1 -35  115.58   46.69
  -1   1  35   64.97   25.82
  -1  -1  35   24.19   33.55
  -1   1  35   38.57   19.26
  -1   1  35  142.41   52.36
   1   1 -34   57.27   40.74
  -1  -1  34   74.63   48.92
  -1   1  34   43.90   22.35
  -1   1  34   21.00   17.97
  -1  -1  34  -24.39   40.64
  -1   1  34   29.70   47.02
   1   1 -33    0.91   38.61
  -1   1  33   26.77   22.06
  -1   1  33    2.44   17.17
  -1   1  33   18.88   41.98
   1   1 -32  -11.57   36.38
  -1  -1  32   62.06   46.37
  -1   1  32   11.34   21.98
  -1   1  32    3.96   17.00
  -1   1  32   24.89   41.71
   1  -1 -31  196.04   78.35
   1   1 -31  267.64   49.79
  -1  -1  31  124.95   62.14
  -1  -1  31  136.37   41.62
  -1   1  31   68.55   42.85
  -1   1  31  280.06   55.82
  -1  -1  31  207.46   54.76
   1  -1 -30  -31.83   37.49
   1   1 -30   21.22   40.17
  -1  -1  30   -9.59   47.45
  -1  -1  30  -42.38   33.76
  -1  -1  30  -31.52   26.83
  -1   1  30   -3.38   42.37
  -1  -1  30  -56.34   41.13
   1  -1 -29   97.80   44.62
   1   1 -29  137.88   45.80
  -1  -1  29   56.45   34.26
  -1   1  29  154.82   49.99
  -1  -1  29  170.59   50.85
   1   1 -28  138.14   60.28
   1  -1 -28  146.50   44.45
   1   1 -28  108.76   43.14
  -1   1  28   59.32   51.81
  -1   1  28  115.68   48.52
  -1  -1  28  202.85   50.45
   1   1 -27  328.99   65.45
   1  -1 -27  263.89   50.54
   1   1 -27  216.23   56.74
  -1   1  27  100.40   60.76
  -1   1  27  305.47   56.20
  -1  -1  27  352.49   60.25
   1   1 -26  173.99   59.79
   1  -1 -26  200.02   45.08
   1   1 -26  158.65   44.55
  -1   1  26  107.79   55.06
  -1   1  26  122.05   32.77
  -1   1  26  160.83   26.45
  -1   1  26  185.38   47.99
  -1  -1  26  225.58   51.34
   1   1 -25  -49.97   40.74
   1  -1 -25    1.43   30.25
   1   1 -25   21.23   52.45
  -1   1  25  -11.95   36.92
  -1   1  25  -21.97   21.79
  -1   1  25   -7.07   16.98
  -1   1  25  -52.99   59.64
  -1  -1  25   42.19   34.76
   1   1 -24 2572.49  175.51
   1  -1 -24 2610.99  177.66
   1  -1 -24 2392.41  139.29
   1   1 -24 2352.71  190.41
  -1   1  24 2580.51  158.57
  -1   1  24 2167.20  116.32
  -1   1  24 2696.98  211.46
  -1  -1  24 2760.30  158.78
   1  -1 -23  -53.75   37.91
   1  -1 -23  -15.36   27.67
   1   1 -23   46.11   44.82
  -1   1  23  -26.75   34.30
  -1   1  23   24.74   48.30
  -1  -1  23  -37.08   28.78
   1  -1 -22  246.64   44.39
   1   1 -22  278.69   56.01
   1  -1 -22  229.56   36.50
  -1  -1  22  276.22   44.67
  -1   1  22  246.27   42.35
  -1   1  22  231.06   60.45
  -1  -1  22  328.73   62.70
   1  -1 -21  158.99   39.15
   1   1 -21  125.60   46.51
   1  -1 -21  112.61   45.16
  -1  -1  21  105.13   36.21
  -1   1  21  150.76   35.09
  -1   1  21   96.09   30.27
  -1  -1  21  160.01   50.30
   1  -1 -20  -12.52   28.04
   1  -1 -20   19.41   32.30
   1   1 -20    5.63   20.69
  -1  -1  20  -23.42   26.62
  -1   1  20    9.88   24.16
  -1  -1  20   19.38   21.00
  -1   1  20  -13.99   20.49
  -1  -1  20   17.99   21.39
   1  -1 -19 1275.95   82.44
   1  -1 -19 1195.67   82.50
   1   1 -19 1177.02   63.88
  -1  -1  19 1212.86   75.93
  -1   1  19 1205.42   70.48
  -1  -1  19 1249.70   67.94
  -1   1  19 1358.41   68.62
  -1  -1  19 1260.45   65.42
   1   1 -18  124.87   45.14
   1  -1 -18   47.60   28.76
   1  -1 -18   11.63   18.63
   1   1 -18    9.28   20.11
  -1  -1  18   19.77   24.16
  -1   1  18   29.97   23.44
  -1   1  18   23.90   20.49
  -1  -1  18   -6.78   20.95
   1  -1 -17 2145.87  139.67
   1   1 -17 1670.53  119.63
   1  -1 -17 1573.64   71.04
   1   1 -17 1632.15   72.20
  -1  -1  17 1516.42   85.59
  -1   1  17 1561.31   83.06
  -1   1  17 1759.35   78.03
  -1  -1  17 1786.10   79.39
   1   1 -16   79.54   26.98
   1  -1 -16   96.90   42.54
   1  -1 -16   60.36   18.83
   1   1 -16   51.43   19.49
  -1  -1  16   61.31   25.89
  -1   1  16   28.84   23.93
  -1   1  16   76.95   20.79
  -1  -1  16   60.57   20.25
   1   1 -15 1074.90   63.23
   1  -1 -15 1025.43   62.13
   1  -1 -15  945.57   47.80
   1   1 -15  987.30   48.96
  -1  -1  15  953.61   59.44
  -1   1  15 1016.22   57.04
  -1   1  15 1027.20   46.48
  -1   1  15  973.16   52.18
  -1  -1  15 1106.63   52.03
   1   1 -14 1797.66   92.04
   1  -1 -14 1946.70   95.40
   1  -1 -14 1660.90   73.98
   1   1 -14 1986.36   80.36
  -1  -1  14 1683.01   85.15
  -1   1  14 1821.31   86.53
  -1   1  14 1888.98   76.53
  -1   1  14 1755.30   80.80
  -1  -1  14 2106.49   83.66
   1   1 -13 1730.28   81.62
   1  -1 -13 1762.54   82.21
   1  -1 -13 1599.03   63.08
   1   1 -13 1665.10   64.52
  -1  -1  13 1603.75  100.03
  -1   1  13 1660.82   74.82
  -1   1  13 1588.74   60.97
  -1   1  13 1671.19   68.74
  -1  -1  13 1906.99   92.34
   1   1 -12   42.10   21.01
   1  -1 -12   29.33   20.52
   1  -1 -12   41.85   13.91
   1   1 -12   69.61   15.46
  -1  -1  12   19.45   34.78
  -1   1  12   41.27   19.09
  -1   1  12   17.24   12.76
  -1   1  12   42.61   15.93
  -1  -1  12   67.15   26.31
   1   1 -11  972.59   50.75
   1  -1 -11 1161.10   53.88
   1  -1 -11  850.29   37.29
   1   1 -11 1007.86   39.39
  -1  -1  11  983.73   71.77
  -1   1  11  993.29   46.41
  -1   1  11  977.96   37.51
  -1   1  11  948.27   40.10
  -1  -1  11 1067.73   41.43
   1   1 -10  100.66   24.94
   1  -1 -10   93.61   24.22
  -1  -1  10  109.71   23.83
  -1   1  10  155.50   21.55
  -1  -1  10  231.16   41.44
  -1   1  10   87.07   17.80
   1   1  -9 4359.29  183.72
   1  -1  -9 5085.55  220.05
   1   1  -9 4574.83  163.85
  -1  -1   9 4550.50  186.08
  -1   1   9 4776.93  179.21
  -1  -1   9 5546.35  262.49
  -1   1   9 5202.94  188.24
  -1   1   9 4382.20  176.66
  -1  -1   9 5834.93  194.13
   1   1  -8   77.74   20.00
   1  -1  -8   68.36   19.12
   1   1  -8   83.96   21.30
   1  -1  -8   84.79   13.18
   1   1  -8   77.46   22.69
  -1  -1   8   66.78   19.38
  -1   1   8   79.03   17.76
  -1  -1   8   75.01   20.56
  -1   1   8   94.28   11.56
  -1   1   8   92.71   14.06
  -1  -1   8   96.14   14.83
   1   1  -7 7254.30  286.31
   1  -1  -7 7833.80  295.58
   1   1  -7 7407.14  304.41
   1  -1  -7 7015.96  253.68
   1   1  -7 7163.66  280.67
  -1  -1   7 7424.25  288.82
  -1   1   7 7335.39  280.05
  -1  -1   7 7197.80  293.79
  -1   1   7 7804.56  285.35
  -1   1   7 7247.09  262.04
  -1  -1   7 7603.82  289.85
   1   1  -6  669.39   34.25
   1  -1  -6  695.01   31.49
   1   1  -6  818.14   61.01
   1  -1  -6  713.15   25.68
   1   1  -6  763.36   26.75
  -1  -1   6  629.60   33.68
  -1   1   6  688.75   30.82
  -1  -1   6  685.87   36.76
  -1   1   6  748.42   26.14
  -1  -1   6  802.11   26.59
   1   1  -5 4502.13  149.46
   1  -1  -5 4791.06  150.53
   1  -1  -5 4965.96  146.90
   1   1  -5 4631.35  180.67
   1  -1  -5 4506.78  144.23
   1   1  -5 4620.72  138.72
  -1  -1   5 4414.50  165.86
  -1   1   5 4689.71  166.67
  -1  -1   5 4916.65  196.90
  -1   1   5 5157.79  146.10
  -1   1   5 4693.83  139.20
  -1  -1   5 4531.52  134.58
   1  -1   4 9207.01  348.42
   1   1   4 9099.52  332.00
   1   1   4 9027.14  298.62
   1   1   4 9232.53  340.97
   1  -1   4 8890.24  308.03
  -1   1  -4 9178.33  346.14
  -1  -1  -4 9820.89  369.42
  -1  -1  -4 8982.32  319.25
  -1   1  -4 8919.49  312.05
   1  -1   5 1513.69   52.61
   1   1   5 1495.22   47.26
   1   1   5 1488.51   35.74
   1   1   5 1435.58   40.33
   1  -1   5 1502.15   39.71
  -1   1  -5 1447.12   67.73
  -1  -1  -5 1529.30   48.21
  -1  -1  -5 1445.63   50.73
  -1   1  -5 1438.05   39.49
   1  -1   6 1158.99   48.30
   1   1   6 1198.57   43.26
   1  -1   6 1150.87   53.52
   1   1   6 1163.56   27.59
   1   1   6 1198.38   38.74
   1  -1   6 1221.89   36.36
  -1   1  -6 1120.13   48.04
  -1  -1  -6 1213.94   45.51
  -1  -1  -6 1140.96   37.09
  -1   1  -6 1184.67   36.36
   1  -1   7 4065.30  158.88
   1   1   7 4204.97  153.05
   1  -1   7 4374.73  177.42
   1   1   7 4414.22  131.41
   1   1   7 4582.95  155.46
   1  -1   7 4845.95  151.15
  -1   1  -7 4085.38  162.48
  -1  -1  -7 4409.57  161.46
  -1  -1  -7 4329.79  147.68
  -1   1  -7 4561.97  145.74
   1  -1   8 5557.02  215.91
   1   1   8 5412.03  205.56
   1   1   8 5431.41  191.89
   1  -1   8 5416.99  222.87
   1   1   8 5436.89  194.43
   1  -1   8 5781.17  219.22
  -1   1  -8 5363.88  213.16
  -1  -1  -8 5630.56  212.18
  -1  -1  -8 5217.22  204.54
  -1   1  -8 5525.22  188.41
   1  -1   911003.50  537.56
   1   1   910446.70  470.93
   1  -1   910629.50  499.58
   1   1   910788.00  459.26
   1   1   910994.40  495.14
   1  -1   911114.30  461.24
  -1   1  -910754.20  488.18
  -1  -1  -910548.80  479.66
  -1  -1  -910229.10  437.90
  -1   1  -910427.10  438.12
   1  -1  10 1350.53   82.28
   1   1  10 1433.66   60.27
   1  -1  10 1410.13   66.42
   1   1  10 1472.07   54.10
   1   1  10 1350.43   66.81
   1  -1  10 1443.58   52.42
  -1   1 -10 1347.17   62.97
  -1  -1 -10 1402.94   83.72
  -1  -1 -10 1391.48   51.07
  -1   1 -10 1333.93   50.24
   1  -1  11  602.62   41.57
   1   1  11  661.37   39.96
   1   1  11  739.38   49.84
   1   1  11  579.28   48.57
   1  -1  11  833.08   36.73
  -1   1 -11  610.36   43.45
  -1  -1 -11  731.89   62.94
  -1  -1 -11  645.45   34.01
  -1   1 -11  712.44   33.80
   1  -1  12 2212.88   94.24
   1   1  12 2181.50   90.16
   1   1  12 2194.21   91.84
   1   1  12 2180.50  100.73
   1  -1  12 2365.39   82.33
  -1   1 -12 2215.66   97.87
  -1  -1 -12 2334.56   96.87
  -1  -1 -12 2133.21   78.29
  -1   1 -12 2101.50   77.30
   1  -1  13 1780.30   85.43
   1   1  13 1879.71   86.14
   1   1  13 1958.39   78.40
   1   1  13 1823.63   98.04
   1  -1  13 1920.20   79.43
  -1   1 -13 1697.14   89.02
  -1  -1 -13 2087.40   91.44
  -1  -1 -13 1870.70   94.54
  -1   1 -13 1785.78   74.73
   1  -1  14 5934.60  272.48
   1   1  14 5983.55  267.85
   1   1  14 6011.85  246.34
   1   1  14 5937.29  276.57
   1  -1  14 6307.89  256.37
  -1   1 -14 6076.73  275.78
  -1  -1 -14 6249.38  283.20
  -1  -1 -14 5604.39  260.63
  -1   1 -14 5492.50  233.57
   1  -1  15  253.78   36.34
   1   1  15  269.97   32.30
   1  -1  15  226.48   31.90
   1   1  15  273.01   23.34
   1   1  15  267.56   44.02
   1  -1  15  286.00   27.68
  -1   1 -15  321.54   35.75
  -1  -1 -15  295.10   34.87
  -1  -1 -15  249.85   25.15
  -1   1 -15  254.42   26.43
   1  -1  16 1083.41   98.10
   1   1  16 1065.52   65.45
   1  -1  16 1174.79   62.24
   1   1  16 1164.00   53.66
   1   1  16 1140.50   42.67
   1   1  16 1113.41   80.33
   1  -1  16 1135.73   58.99
  -1   1 -16  992.50   67.98
  -1  -1 -16 1113.14   68.13
  -1  -1 -16 1062.15   53.36
  -1   1 -16 1068.11   54.98
   1   1  17 1964.28  103.12
   1  -1  17 1993.41  100.10
   1   1  17 2044.96  110.49
   1   1  17 1955.79   72.12
   1   1  17 1919.80  117.25
   1  -1  17 2001.92  122.22
  -1   1 -17 2006.26  107.80
  -1  -1 -17 2008.03  107.93
  -1  -1 -17 1784.53   81.76
  -1   1 -17 1813.46   83.59
   1  -1  18   94.75   48.50
   1  -1  18   24.64   24.59
   1   1  18   21.93   12.63
   1   1  18   48.14   39.64
   1  -1  18   22.68   42.52
  -1   1 -18   49.29   30.46
  -1  -1 -18   -1.27   29.23
  -1  -1 -18   20.79   21.83
  -1   1 -18   41.97   21.27
   1  -1  19  189.84   34.96
   1  -1  19  217.49   50.14
   1   1  19  129.94   34.89
   1   1  19  186.92   17.53
   1   1  19  153.54   49.05
   1  -1  19  204.22   31.86
  -1   1 -19  143.27   35.85
  -1  -1 -19  193.67   37.54
  -1  -1 -19  149.82   27.86
  -1   1 -19  180.38   27.94
   1  -1  20   20.39   26.26
   1  -1  20  -52.09   38.03
   1   1  20   13.42   15.47
   1   1  20   -1.68   12.16
   1   1  20  -38.10   38.16
   1  -1  20   25.84   21.87
  -1   1 -20  -18.64   28.35
  -1  -1 -20  -22.57   26.35
  -1  -1 -20   22.02   19.33
  -1   1 -20  -13.49   19.08
   1  -1  21    9.97   30.52
   1   1  21   17.01   18.22
   1   1  21   24.04   13.60
   1   1  21    3.58   26.58
   1  -1  21   54.32   25.50
  -1   1 -21   45.26   32.61
  -1  -1 -21   76.88   31.34
  -1  -1 -21   23.56   23.01
  -1   1 -21   62.26   22.53
   1  -1  22   83.32   32.72
   1   1  22   36.44   21.12
   1   1  22   41.37   15.39
   1   1  22   78.00   29.14
   1  -1  22   49.55   28.88
  -1   1 -22   23.60   37.24
  -1  -1 -22   84.46   43.93
  -1   1 -22   49.12   26.77
   1  -1  23   18.87   35.48
   1   1  23   12.83   21.30
   1   1  23   14.03   31.30
   1  -1  23   20.69   29.61
  -1   1 -23   66.89   37.25
  -1  -1 -23    9.78   45.63
  -1   1 -23   36.57   25.77
   1  -1  24  141.93   48.88
   1   1  24  153.33   50.62
   1   1  24  147.98   40.13
   1  -1  24  115.49   31.66
   1   1  24  187.89   42.58
   1  -1  24  147.98   45.33
  -1   1 -24  184.78   53.33
  -1   1 -24  112.76   40.44
  -1  -1 -24  145.43   63.88
   1  -1  25   16.49   30.84
   1   1  25  -49.64   39.26
   1   1  25  -26.53   30.64
   1  -1  25   20.39   23.86
   1   1  25  -12.99   34.96
   1  -1  25  -51.00   36.17
  -1   1 -25   23.40   53.11
  -1  -1 -25   -1.47   32.73
   1  -1  26  237.39   46.37
   1   1  26  189.48   53.39
   1   1  26  180.47   45.65
   1  -1  26  198.53   37.43
   1   1  26  279.24   53.55
   1  -1  26  251.11   53.73
  -1  -1 -26  233.41   49.97
  -1   1 -26  267.07   76.23
   1   1  27  387.67   69.03
   1   1  27  280.99   42.75
   1   1  27  244.52   33.82
   1   1  27  369.36   65.36
   1  -1  27  353.08   65.53
  -1  -1 -27  316.53   58.79
   1   1  28  208.03   56.37
   1   1  28   81.20   32.75
   1   1  28   58.41   26.43
   1  -1  28  116.29   33.91
   1   1  28  196.59   51.14
   1  -1  28  165.40   48.45
  -1  -1 -28   71.32   46.68
   1   1  29  822.92  101.71
   1   1  29  987.91  100.16
  -1  -1 -29  926.29   89.17
  -1   1 -29  835.94   85.00
   1   1  30   76.29   29.69
   1  -1  30  123.45   38.54
   1   1  30   92.75   23.50
   1   1  30  145.16   52.18
  -1  -1 -30   87.45   59.88
  -1  -1 -30  142.08   44.15
  -1   1 -30  111.48   47.15
   1  -1  31  -46.26   30.96
   1   1  31   -6.14   17.72
   1   1  31  -30.05   39.87
  -1  -1 -31   21.23   34.43
  -1   1 -31   33.43   37.31
   1  -1  32   59.27   30.09
   1   1  32  -22.60   38.82
   1   1  32   19.17   28.44
   1   1  32  -21.81   43.70
  -1  -1 -32   32.30   37.25
  -1   1 -32    3.38   36.74
   1  -1  33    0.21   33.73
   1   1  33   15.00   36.88
   1  -1  33   40.90   25.68
   1  -1  33  108.14   48.98
   1   1  33   89.83   49.34
  -1  -1 -33   21.01   68.34
  -1   1 -33   34.22   43.14
   1  -1  34  -10.86   30.54
   1   1  34  -25.83   20.77
   1   1  34    1.57   27.10
   1  -1  34   21.98   24.15
   1  -1  34  -31.21   44.91
  -1   1 -34   -5.33   41.02
   1  -1  35  131.03   59.13
   1   1  35   51.00   25.85
   1  -1  35   44.86   30.98
   1  -1  35  170.40   59.08
  -1   1 -35  132.76   51.34
   1  -1  36   33.13   50.12
   1   1  36  -20.20   20.19
   1   1  36   -3.14   16.61
   1  -1  36  -10.65   23.81
   1  -1  36  -25.13   54.34
  -1   1 -36  -20.72   46.69
   1   1  37   33.94   19.31
   1  -1  37  161.15   62.13
  -1   1 -37   44.43   54.75
   1  -1  38   -2.93   28.55
   1  -1  38    4.07   38.06
   1   1  38   12.54   57.76
   1  -1  38   61.93   59.96
  -1   1 -38  104.38   50.95
   1   3 -38   74.23   51.80
  -1  -3  38    0.14   39.88
  -1   3  38   19.73   56.26
   1   3 -37   11.00   50.55
  -1   3  37   38.12   53.64
   1  -3 -36  -53.32   41.29
   1   3 -36   63.99   44.44
  -1   3  36  -42.33   48.16
   1  -3 -35   24.16   37.87
  -1   3  35   35.97   46.59
  -1  -3  35   38.61   49.28
   1  -3 -34   68.65   38.28
  -1   3  34    8.45   12.87
  -1   3  34   14.94   11.10
  -1   3  34   89.11   44.46
  -1  -3  34   25.23   47.21
   1  -3 -33   75.67   35.50
  -1   3  33  -12.04   11.22
  -1   3  33    2.17    9.78
  -1   3  33   62.11   39.00
  -1  -3  33  -59.65   42.09
   1  -3 -32  -39.44   33.10
  -1   3  32  -16.69   12.42
  -1   3  32    3.94   10.21
  -1   3  32   25.80   39.68
  -1  -3  32   35.90   41.31
   1  -3 -31  -23.47   33.72
  -1   3  31   13.68   13.12
  -1   3  31   -5.25   10.64
  -1  -3  31   36.20   38.15
   1  -3 -30   37.09   31.46
  -1   3  30    0.63   21.36
  -1   3  30   -8.85   18.96
  -1  -3  30   -2.09   40.11
   1  -3 -29   -8.51   33.69
  -1   3  29   -4.08   23.34
  -1  -3  29  -15.47   40.56
   1  -3 -28  -32.10   48.55
   1  -3 -28  -14.20   57.86
  -1   3  28  -25.94   27.26
   1  -3 -27  566.95   84.11
   1  -3 -27  605.62   96.09
   1   3 -27  585.69  104.10
  -1   3  27  680.80  107.01
  -1  -3  27  731.37  115.57
   1  -3 -26  575.73   77.01
   1  -3 -26  437.55   53.18
   1   3 -26  485.57   60.86
  -1  -3  26  436.90   69.81
  -1   3  26  436.47   98.64
  -1  -3  26  507.40   62.93
   1  -3 -25   18.94   27.28
   1   3 -25    6.46   30.73
  -1  -3  25    1.25   35.33
  -1   3  25    3.00   13.37
  -1   3  25  -14.84   10.69
  -1   3  25    3.61   52.18
  -1  -3  25   39.28   29.81
   1  -3 -24  609.68   54.24
   1   3 -24  601.54   58.65
  -1  -3  24  605.69   68.33
  -1   3  24  561.68   59.84
  -1  -3  24  661.71   60.42
   1  -3 -23  393.60   43.31
   1   3 -23  380.61   45.27
  -1  -3  23  368.84   55.78
  -1   3  23  275.02   25.09
  -1   3  23  359.55   47.86
  -1  -3  23  445.54   50.33
   1  -3 -22  176.78   35.48
   1   3 -22  223.14   36.92
  -1   3  22  152.09   18.94
  -1   3  22  220.67   39.71
  -1  -3  22  241.77   39.16
   1  -3 -21  379.35   36.24
   1   3 -21  358.92   40.19
  -1   3  21  282.71   20.47
  -1   3  21  306.30   27.29
  -1   3  21  397.32   41.79
  -1  -3  21  405.76   43.10
   1  -3 -20  272.75   42.49
   1  -3 -20  215.28   28.45
   1   3 -20  182.74   30.51
  -1   3  20  170.09   16.11
  -1   3  20  240.50   32.85
  -1  -3  20  168.22   57.56
   1  -3 -19   12.16   29.26
   1  -3 -19   13.10   32.11
   1   3 -19   18.61   21.54
  -1   3  19   22.80   26.42
  -1   3  19   21.04    9.63
  -1   3  19   21.93   12.65
  -1   3  19   36.16   21.69
  -1  -3  19   25.18   39.81
   1   3 -18  977.88   67.75
   1  -3 -18 1165.87   70.83
   1  -3 -18 1009.43   74.72
   1   3 -18  976.39   55.65
  -1  -3  18 1040.07   70.40
  -1   3  18 1057.98   63.41
  -1   3  18  880.39   35.59
  -1   3  18  921.11   40.48
  -1   3  18 1041.10   57.06
  -1  -3  18 1182.42   60.17
   1   3 -17 1682.80  101.80
   1  -3 -17 2153.03  114.20
   1  -3 -17 1536.56   86.88
   1   3 -17 1851.44   89.46
  -1  -3  17 1647.90  103.61
  -1   3  17 1941.15   94.64
  -1   3  17 1738.55   81.54
  -1   3  17 1693.79   71.65
  -1   3  17 1653.23   91.17
   1   3 -16 1219.18   75.13
   1  -3 -16 1398.66   79.77
   1  -3 -16 1147.64   59.61
   1   3 -16 1256.97   63.51
  -1  -3  16 1213.11   72.35
  -1   3  16 1207.45   66.79
  -1   3  16 1183.95   43.34
  -1   3  16 1219.24   45.80
  -1   3  16 1220.12   62.42
  -1  -3  16 1442.48   66.94
   1   3 -15 4460.12  255.86
   1  -3 -15 5159.06  273.43
   1  -3 -15 4246.03  180.87
   1   3 -15 4333.45  212.84
  -1  -3  15 4296.06  208.75
  -1   3  15 4329.08  196.92
  -1   3  15 4377.43  155.24
  -1   3  15 4440.89  147.14
  -1   3  15 4393.58  191.52
  -1  -3  15 4969.16  200.24
   1   3 -14 1413.39  113.99
   1  -3 -14 1653.44   81.79
   1  -3 -14 1381.99   64.48
   1   3 -14 1606.31   92.93
  -1  -3  14 1485.79   79.85
  -1   3  14 1470.79   73.69
  -1   3  14 1518.71   45.61
  -1   3  14 1470.49   40.96
  -1   3  14 1412.83   95.91
  -1  -3  14 1717.75   70.43
   1   3 -1330818.10 2335.77
   1  -3 -1335438.80 2444.18
   1  -3 -1329608.40 2109.80
   1   3 -1331203.50 2194.26
  -1  -3  1329883.30 2263.41
  -1   3  1330003.50 2166.29
  -1   3  1324603.00 1861.51
  -1   3  1329745.90 3516.32
  -1   3  1331325.70 2226.23
  -1  -3  1333650.50 2340.60
   1   3 -12 1435.40  102.81
   1  -3 -12 1681.04   79.86
   1  -3 -12 1339.90   87.39
   1   3 -12 1341.32   62.43
  -1  -3  12 1470.58  104.46
  -1   3  12 1349.82   68.36
  -1   3  12 1396.58   40.80
  -1   3  12 1460.03   96.59
  -1  -3  12 1516.86   66.89
   1   3 -11 5285.44  262.18
   1  -3 -11 5670.38  229.50
   1  -3 -11 5201.44  196.53
   1   3 -11 5149.79  196.16
  -1  -3  11 5319.66  225.42
  -1   3  11 5219.18  207.44
  -1   3  11 5217.95  155.08
  -1   3  11 5223.99  202.42
  -1  -3  11 5587.47  207.73
   1   3 -10   29.54   20.11
   1  -3 -10   78.97   29.46
   1   3 -10   90.03   30.24
   1  -3 -10   26.55   14.25
  -1  -3  10   18.02   19.44
  -1   3  10   72.33   17.11
  -1  -3  10    3.05   26.34
  -1   3  10   19.93   14.95
   1  -3  -9  712.44   39.42
   1   3  -9  740.25   58.71
   1   3  -9  872.96   37.16
  -1  -3   9  724.46   55.78
  -1  -3   9  949.54   39.22
   1   3  -8 1358.05   57.12
   1  -3  -8 1538.42   55.79
   1   3  -8 1361.83   74.00
   1  -3  -8 1387.09   46.77
   1   3  -8 1321.91   47.48
  -1  -3   8 1321.53   74.81
  -1   3   8 1395.73   51.83
  -1  -3   8 1469.82   72.36
  -1   3   8 1332.67   46.97
  -1  -3   8 1457.92   49.15
   1   3  -7 3246.31  114.31
   1  -3  -7 3198.37  125.47
   1   3  -7 3055.81  130.21
   1  -3  -7 3103.35   95.27
   1   3  -7 3012.48  100.65
  -1  -3   7 3178.32  112.13
  -1   3   7 3134.71  104.81
  -1  -3   7 3089.32  129.97
  -1   3   7 3112.96  114.74
  -1  -3   7 3204.78  117.80
   1   3  -6 6770.08  304.81
   1  -3  -6 7624.58  282.84
   1   3  -6 7776.70  341.13
   1  -3  -6 7111.20  280.93
   1   3  -6 7598.20  283.95
  -1  -3   6 6915.45  274.21
  -1   3   6 7247.90  295.88
  -1  -3   6 7561.01  333.50
  -1   3   6 6940.00  265.89
  -1  -3   6 7834.64  284.38
   1   3  -5 2052.98   68.40
   1  -3  -5 2084.23   63.89
   1   3  -5 2083.57   87.22
   1  -3  -5 2072.68   46.28
   1  -3  -5 1975.82   56.48
   1   3  -5 2029.70   78.29
  -1  -3   5 2039.53   84.59
  -1   3   5 2057.79   63.38
  -1  -3   5 2007.39   85.78
  -1   3   5 1982.07   71.47
  -1  -3   5 2122.23   75.36
   1   3  -4  211.45   30.92
   1   3  -4  257.70   32.07
   1   3  -4  261.78   16.82
  -1  -3   4  220.16   18.18
  -1  -3   4  212.62   30.11
  -1  -3   4  277.99   16.14
   1   3  -319611.50 1056.38
   1  -3  -320833.20 1045.00
   1   3  -323128.70 1321.28
   1  -3  -320457.90 1036.33
   1   3  -320997.30 1076.46
  -1  -3   319104.70 1012.00
  -1  -3   322711.10 1306.46
  -1   3   320704.30 1046.69
  -1  -3   321789.30 1098.42
   1   3  -212484.20  558.76
   1  -3  -213380.10  550.86
   1   3  -213800.00  674.25
   1  -3  -213102.80  545.48
  -1  -3   213471.20  648.01
  -1   3   213542.10  567.68
  -1  -3   214516.10  596.12
   1  -3  -110700.70  442.29
   1   3  -110750.30  431.30
   1  -3  -111464.60  468.51
   1   3  -111686.10  493.08
   1  -3  -111109.90  453.58
  -1  -3   111701.20  488.06
   1  -3   0 5972.75  204.94
   1  -3   0 5920.24  216.90
   1   3   0 6142.71  216.60
  -1   3   0 6067.79  211.89
  -1  -3   0 6238.13  214.80
  -1  -3   0 6034.40  203.96
   1  -3   1 1254.00   42.80
   1  -3   1 1248.20   52.80
   1   3   1 1330.15   43.67
   1   3   1 1341.08   42.64
   1  -3   1 1374.98   34.16
  -1   3  -1 1272.86   45.08
  -1  -3  -1 1352.01   32.80
  -1  -3  -1 1354.33   39.73
  -1  -3  -1 1301.38   41.62
   1  -3   2 1324.61   45.98
   1  -3   2 1379.49   60.50
   1   3   2 1408.01   41.19
   1   3   2 1393.43   43.47
   1  -3   2 1415.52   46.92
  -1   3  -2 1272.26   46.73
  -1  -3  -2 1364.17   34.39
  -1  -3  -2 1368.01   41.92
  -1   3  -2 1385.57   38.11
   1  -3   3 8339.06  336.70
   1   3   3 8853.40  319.37
   1  -3   3 8960.89  384.67
   1   3   310118.60  370.19
   1   3   3 9198.99  343.17
   1  -3   3 9557.11  338.32
  -1   3  -3 8134.51  329.33
  -1  -3  -3 8701.00  308.88
  -1  -3  -3 9008.49  339.01
  -1   3  -3 9271.83  336.45
   1  -3   4 3523.32  127.94
   1   3   4 3633.61  123.79
   1  -3   4 4016.93  160.59
   1   3   4 4038.92  113.85
   1   3   4 3781.21  136.61
   1  -3   4 4020.87  116.78
  -1   3  -4 3521.80  126.06
  -1  -3  -4 3752.86  111.67
  -1  -3  -4 3692.50  116.61
  -1   3  -4 3975.54  118.45
   1  -3   512273.50  595.80
   1   3   512554.90  533.36
   1  -3   512740.40  625.75
   1   3   512975.60  513.54
   1   3   512419.60  541.16
   1  -3   513012.70  562.70
  -1   3  -512456.40  572.38
  -1  -3  -513528.20  594.64
  -1  -3  -513237.70  500.47
  -1  -3  -512324.80  534.92
  -1   3  -512956.00  548.01
   1  -3   6  182.11   23.20
   1   3   6  230.49   28.03
   1  -3   6  297.47   35.56
   1   3   6  259.29   19.06
   1  -3   6  293.57   17.05
  -1   3  -6  183.09   23.60
  -1  -3  -6  262.38   18.84
  -1  -3  -6  264.38    7.00
  -1  -3  -6  247.98   18.72
  -1   3  -6  275.01   17.39
   1  -3   712766.60  666.25
   1   3   713409.00  614.21
   1  -3   713605.30  707.47
   1   3   713332.20  623.17
   1  -3   714796.40  670.59
  -1   3  -712948.80  634.16
  -1  -3  -714018.40  665.08
  -1  -3  -713241.50  634.73
  -1   3  -713618.10  608.06
   1  -3   8 5135.56  210.51
   1   3   8 5369.13  197.86
   1  -3   8 5594.92  252.89
   1   3   8 5343.12  153.77
   1   3   8 4900.38  195.50
   1  -3   8 6105.12  206.56
  -1   3  -8 5247.02  245.32
  -1  -3  -8 5932.25  217.96
  -1  -3  -8 5123.26  192.70
  -1   3  -8 5613.73  199.07
   1  -3   9 3070.19  119.45
   1   3   9 2921.32  105.39
   1   3   9 3123.15   75.97
   1   3   9 2998.31  121.83
   1  -3   9 3153.82  102.56
  -1   3  -9 2974.68  142.36
  -1  -3  -9 3181.31  113.72
  -1  -3  -9 2993.12  101.11
  -1   3  -9 2893.01  117.54
   1  -3  10  931.92   71.28
   1   3  10  899.09   59.24
   1   3  10  903.99   23.35
   1   3  10  915.96   42.90
   1  -3  10  938.42   39.18
  -1   3 -10  864.06   49.18
  -1  -3 -10  941.75   44.82
  -1  -3 -10  848.03   54.06
  -1   3 -10  847.67   38.50
   1  -3  1116633.10  938.25
   1   3  1117018.50  962.56
   1   3  1115872.90  770.53
   1   3  1115950.80  883.18
   1  -3  1118130.00  974.17
  -1   3 -1116035.30  918.27
  -1  -3 -1117292.10  998.23
  -1  -3 -1115648.90  846.74
  -1   3 -1116312.50  855.18
   1  -3  12 3120.99  140.28
   1   3  12 3233.09  160.47
   1   3  12 2975.65   90.25
   1   3  12 3195.67  128.35
   1  -3  12 3501.12  126.56
  -1   3 -12 3020.46  142.62
  -1  -3 -12 3551.20  175.74
  -1  -3 -12 3015.07  120.18
  -1   3 -12 3137.01  119.33
   1  -3  13  166.71   38.08
   1   3  13  261.14   25.56
   1   3  13  290.74   20.77
  -1   3 -13  218.63   39.33
  -1  -3 -13  229.16   34.09
   1  -3  14 1143.27   74.47
   1   3  14 1161.51   66.58
   1   3  14 1172.90   39.70
   1   3  14 1180.25   33.92
   1   3  14 1133.22   63.74
   1  -3  14 1482.89   67.86
  -1   3 -14 1087.48   72.96
  -1  -3 -14 1285.99   73.15
  -1  -3 -14 1081.24   78.91
  -1   3 -14 1200.49   61.07
   1  -3  15   70.84   56.67
   1   3  15  125.89   19.54
  -1   3 -15  113.96   38.75
  -1  -3 -15   33.67   28.75
   1  -3  16 1622.33   93.72
   1   3  16 1664.72   89.87
   1   3  16 1534.13   68.43
   1   3  16 1642.43   61.11
   1   3  16 1632.86   84.96
   1  -3  16 1759.78  110.66
  -1   3 -16 1641.87   98.44
  -1  -3 -16 1765.54   97.67
  -1  -3 -16 1579.65   78.07
  -1   3 -16 1569.28   79.22
   1  -3  17 7728.00  425.12
   1   3  17 8036.94  408.92
   1  -3  17 8437.28  465.58
   1   3  17 7723.20  373.02
   1   3  17 7813.92  347.40
   1   3  17 8150.31  448.07
   1  -3  17 9232.89  469.80
  -1   3 -17 8027.70  444.99
  -1  -3 -17 8518.88  447.86
  -1  -3 -17 7763.22  376.92
  -1   3 -17 7436.13  375.90
   1  -3  18   -3.16   27.36
   1   3  18  -38.54   23.52
   1  -3  18   19.55   28.26
   1   3  18    8.13   16.45
   1   3  18   -2.49   12.82
   1   3  18  -27.47   37.28
   1  -3  18  -14.17   20.99
  -1   3 -18   -4.57   27.40
  -1  -3 -18    0.38   20.69
  -1   3 -18  -24.84   20.78
   1  -3  19   -9.99   26.98
   1   3  19   -8.41   24.26
   1  -3  19  -31.84   29.09
   1   3  19    6.90   15.90
   1   3  19    2.66   12.29
   1   3  19   -6.69   35.43
   1  -3  19    5.53   21.31
  -1   3 -19  -15.12   26.97
  -1  -3 -19   27.50   19.33
  -1   3 -19    6.06   19.83
   1  -3  20  684.54   59.86
   1   3  20  658.11   55.24
   1  -3  20  733.96   94.29
   1   3  20  577.81   40.39
   1   3  20  585.85   34.46
   1   3  20  692.13   79.34
   1  -3  20  790.93   53.21
  -1   3 -20  731.33   62.92
  -1  -3 -20  705.95   69.92
  -1   3 -20  635.95   50.40
   1  -3  21   14.57   31.75
   1   3  21    9.55   12.09
   1   3  21  -13.01   14.93
   1   3  21   68.51   48.78
   1  -3  21   56.36   27.17
  -1   3 -21  -36.59   31.41
  -1  -3 -21   32.87   31.23
  -1  -3 -21   13.35   40.78
  -1   3 -21   58.19   25.20
   1   3  22   11.37   12.41
   1   3  22    7.25   16.87
   1   3  22   -4.13   48.75
   1  -3  22    9.93   30.62
  -1   3 -22   37.52   35.50
  -1  -3 -22    1.12   34.67
  -1  -3 -22   -2.38   26.36
  -1   3 -22    8.12   26.82
   1   3  23  498.53   33.72
   1   3  23  681.01   96.82
   1  -3  23  720.01   61.25
  -1   3 -23  634.39   72.43
  -1  -3 -23  701.24   71.93
  -1  -3 -23  617.02   56.19
  -1   3 -23  636.95   57.47
   1   3  24  -37.74   25.11
   1   3  24  -20.24   19.81
   1   3  24   35.96   55.29
   1  -3  24   57.02   55.87
  -1  -3 -24   -8.23   38.48
  -1  -3 -24  -14.92   28.63
  -1   3 -24   21.44   30.32
   1   3  25 1751.33  171.95
   1  -3  25 1785.13  163.11
  -1  -3 -25 1776.45  136.96
  -1  -3 -25 1638.43  108.59
  -1   3 -25 1632.34  109.86
   1   3  26   46.46   30.90
   1   3  26   82.06   15.32
   1   3  26  149.20   42.95
   1  -3  26  249.61   73.84
  -1  -3 -26  126.03   36.97
  -1   3 -26  104.36   40.19
   1  -3  27   84.35   47.76
   1  -3  27   69.68   43.20
   1   3  27    8.54   28.38
   1   3  27   57.88   14.40
   1  -3  27   57.75   32.66
   1   3  27  132.68   42.01
   1  -3  27  131.98   43.03
  -1  -3 -27  125.37   35.47
  -1   3 -27  109.19   38.85
   1  -3  28   74.48   45.53
   1  -3  28   21.31   38.56
   1   3  28   22.64   15.55
   1   3  28   20.84   12.41
   1  -3  28   62.49   28.83
   1   3  28   54.48   37.95
   1  -3  28   90.28   39.67
  -1   3 -28   39.52   47.34
  -1  -3 -28   29.70   57.91
  -1   3 -28   84.91   36.07
   1   3  29   55.40   17.19
   1   3  29   42.20   13.90
   1  -3  29   55.80   31.67
   1   3  29   50.89   38.36
   1  -3  29   75.96   42.02
  -1   3 -29   88.37   52.82
  -1   3 -29   98.56   39.35
   1   3  30    4.98   15.23
   1   3  30   23.09   12.18
   1   3  30   79.56   41.88
   1  -3  30   12.09   42.32
  -1   3 -30   43.45   49.67
  -1   3 -30   50.02   37.76
   1   3  31    1.99   13.45
   1   3  31   11.54   18.33
   1  -3  31   -0.12   28.51
   1   3  31   43.91   40.34
   1  -3  31   -2.36   40.49
  -1  -3 -31   25.92   33.32
  -1   3 -31    7.26   36.95
   1   3  32   13.89   23.33
   1   3  32   11.17   18.94
   1   3  32   82.80   42.30
   1  -3  32   55.81   41.91
  -1  -3 -32  112.07   53.54
  -1  -3 -32   41.36   38.04
   1  -3  33    3.27   35.68
   1   3  33    4.48   18.95
   1   3  33   -0.30   16.48
   1   3  33  -21.10   42.66
   1  -3  33  -20.03   42.49
  -1  -3 -33  -31.62   51.21
  -1  -3 -33  -17.36   35.47
   1  -3  34   21.11   36.76
   1   3  34    8.51   18.79
   1   3  34    3.19    9.86
   1   3  34   24.25   40.86
  -1  -3 -34  -26.56   50.51
  -1  -3 -34   32.00   37.01
   1  -3  35   14.39   38.29
   1   3  35   15.53   47.05
  -1  -3 -35   11.29   40.69
   1  -3  36  -58.13   42.27
   1   3  36   94.47   53.37
  -1  -3 -36   76.91   45.08
   1  -3  37  -43.58   37.48
   1  -3  37   18.48   29.65
   1   3  37    9.37   52.53
  -1  -3 -37   50.40   43.63
   1   3  38   22.24   56.01
   1  -3  38   -5.18   29.63
   1   3  38   42.36   55.53
   1  -5 -37   16.47   43.15
  -1  -5  37   23.02   52.91
   1  -5 -36    9.79   41.20
  -1   5  36  -49.04   78.29
  -1  -5  36  -18.41   49.08
   1  -5 -35  -22.41   37.38
   1   5 -35   42.88   43.05
  -1   5  35  -22.42   75.53
  -1  -5  35  -32.09   47.60
   1  -5 -34   13.93   35.53
   1   5 -34    2.45   40.67
   1  -5 -33   77.59   42.32
   1   5 -33  134.43   45.80
  -1   5  33   81.67   49.25
   1  -5 -32  152.45   66.76
   1   5 -32   76.55   46.31
  -1   5  32   86.09   48.28
   1  -5 -31  -40.88   53.68
   1   5 -31    8.27   37.05
  -1   5  31   41.31   36.42
   1  -5 -30   74.38   53.27
   1  -5 -30   58.53   38.67
   1   5 -30   74.48   42.98
  -1   5  30   65.55   44.29
  -1  -5  30   70.34   46.02
   1  -5 -29   22.20   33.33
   1   5 -29   -0.75   39.20
  -1  -5  29  -25.43   46.76
  -1   5  29   82.92   39.83
  -1  -5  29   59.95   41.65
   1  -5 -28  -17.17   32.76
   1   5 -28   39.47   35.73
  -1   5  28    4.58   36.85
  -1  -5  28   10.20   39.13
   1  -5 -27  657.94   69.39
   1   5 -27  600.50   71.55
  -1   5  27  710.75   76.46
  -1  -5  27  805.19   79.66
   1  -5 -26  229.51   46.28
   1   5 -26  312.04   51.89
  -1   5  26  248.58   51.20
  -1  -5  26  336.42   55.41
   1  -5 -25  190.14   38.04
   1   5 -25  194.90   44.76
  -1   5  25  222.89   46.55
  -1  -5  25  176.51   46.86
   1   5 -24  457.62   65.31
   1  -5 -24  416.42   62.66
   1  -5 -24  465.57   71.55
   1   5 -24  419.15   50.21
  -1   5  24  422.38   51.04
  -1  -5  24  483.50   84.79
   1   5 -23  521.17   64.75
   1  -5 -23  485.57   63.46
   1  -5 -23  486.24   71.84
   1   5 -23  442.51   52.33
  -1   5  23  514.16   52.14
  -1  -5  23  516.27   85.01
   1   5 -22 1212.40   95.13
   1  -5 -22 1187.82   95.32
   1  -5 -22 1154.71   72.86
   1   5 -22 1086.26   77.93
  -1  -5  22 1091.98   90.29
  -1   5  22 1234.73   82.68
  -1  -5  22 1358.77   83.29
   1   5 -21  372.16   54.54
   1  -5 -21  447.82   54.46
   1  -5 -21  376.32   38.83
   1   5 -21  422.65   46.19
  -1  -5  21  401.52   51.18
  -1   5  21  359.17   45.93
  -1  -5  21  445.21   45.89
   1   5 -20  111.92   37.41
   1  -5 -20   87.45   37.59
   1  -5 -20   86.71   27.37
   1   5 -20  132.42   31.28
  -1  -5  20  128.26   36.79
  -1   5  20  119.92   31.07
  -1  -5  20  116.49   31.89
   1   5 -19  925.70   76.42
   1  -5 -19 1005.52   58.58
   1   5 -19  964.13   63.66
  -1  -5  19  899.75   73.98
  -1   5  19 1049.22   64.92
  -1  -5  19 1106.25   67.09
   1   5 -18  698.06   60.51
   1  -5 -18  717.45   84.88
   1  -5 -18  683.47   46.74
   1   5 -18  662.14   48.96
  -1  -5  18  725.84   60.49
  -1   5  18  649.24   75.55
  -1  -5  18  756.81   80.11
   1   5 -17  914.54   73.16
   1  -5 -17 1097.38   74.39
   1  -5 -17  776.81   81.80
   1   5 -17 1034.10   62.98
  -1   5  17 1041.66   64.79
  -1   5  17  754.40   84.09
  -1  -5  17 1283.15   95.68
   1   5 -16  921.72   90.18
   1  -5 -16  994.87   64.46
   1  -5 -16 1060.69   52.21
   1   5 -16  871.40   77.27
  -1   5  16  935.88   57.57
  -1   5  16  973.68   79.23
  -1  -5  16  986.78   55.98
   1   5 -15 3814.22  226.65
   1  -5 -15 4241.01  199.30
   1  -5 -15 3669.52  162.03
   1   5 -15 3804.15  210.30
  -1  -5  15 3840.41  185.63
  -1   5  15 3701.12  172.55
  -1   5  15 3672.10  170.68
  -1  -5  15 4262.73  178.21
   1   5 -14  241.52   58.60
   1  -5 -14  220.37   29.26
  -1  -5  14  247.57   37.33
  -1   5  14  184.67   31.33
   1   5 -13 8978.05  471.90
   1  -5 -13 9412.03  523.97
   1  -5 -13 8925.58  455.71
   1   5 -13 9082.42  442.21
  -1  -5  13 9098.10  467.87
  -1   5  13 9016.08  450.58
  -1   5  13 8889.76  437.37
  -1  -5  13 9981.35  501.43
   1   5 -12 2229.90  117.29
   1  -5 -12 2585.73  114.94
   1  -5 -12 2237.22  125.76
   1   5 -12 2553.85  109.35
  -1  -5  12 2216.57  110.48
  -1   5  12 2551.18  111.83
  -1   5  12 2257.02  108.33
  -1  -5  12 2647.97  107.54
   1   5 -11  547.46   46.24
   1  -5 -11  825.43   46.90
   1   5 -11  756.51   45.41
  -1  -5  11  562.06   63.98
  -1   5  11  707.81   59.41
  -1  -5  11  837.25   45.35
   1   5 -1010001.50  492.40
   1  -5 -1010998.10  534.75
   1  -5 -10 9700.53  433.92
   1   5 -10 9309.66  448.09
  -1  -5  10 9983.27  480.19
  -1   5  1010240.50  470.50
  -1   5  10 9607.33  487.61
  -1  -5  1010556.20  471.62
   1   5  -9 6713.71  333.98
   1  -5  -9 7424.04  313.87
   1  -5  -9 6590.32  308.64
   1   5  -9 7201.64  342.88
  -1  -5   9 6671.45  300.97
  -1   5   9 6999.97  303.70
  -1   5   9 6739.06  297.60
  -1  -5   9 7391.54  344.55
   1   5  -8  723.11   38.71
   1  -5  -8  738.46   33.78
   1  -5  -8  658.70   16.08
   1  -5  -8  709.26   30.44
   1   5  -8  668.90   33.55
  -1  -5   8  731.92   52.13
  -1   5   8  704.90   34.13
  -1   5   8  698.39   32.34
  -1  -5   8  730.95   33.34
   1   5  -7 5458.75  215.65
   1  -5  -7 5564.65  227.34
   1   5  -7 5552.59  252.58
   1  -5  -7 5480.25  166.65
   1  -5  -7 5305.18  211.09
   1   5  -7 5400.29  210.24
  -1  -5   7 5403.23  212.92
  -1   5   7 5621.61  229.24
  -1   5   7 5352.27  222.80
  -1  -5   7 5611.99  205.40
   1   5  -6 5822.10  246.72
   1  -5  -6 5837.16  212.59
   1   5  -6 5465.26  256.14
   1  -5  -6 5801.19  176.55
   1   5  -6 5678.66  237.86
  -1  -5   6 5687.40  218.74
  -1   5   6 5777.35  214.80
  -1   5   6 5487.28  205.56
  -1  -5   6 5984.62  218.78
   1   5  -5 2830.91  102.49
   1   5  -5 2890.93  130.74
   1   5  -5 2934.59  102.65
  -1  -5   5 3011.19  103.67
  -1  -5   5 3041.19  101.54
   1   5  -4 6824.90  289.65
   1   5  -4 6653.30  305.44
  -1  -5   4 6854.91  282.56
   1  -5  -3 2577.68   84.35
   1   5  -3 2911.98  124.98
   1   5  -2 4194.25  176.87
  -1  -5   2 4276.02  147.66
   1   5  -1  294.14   22.24
   1   5  -1  501.63   35.21
   1   5   0 3803.88  154.30
   1   5   131842.50 2118.88
   1  -5   131961.30 2028.93
  -1   5  -129350.50 1977.01
   1   5   2 8165.34  338.37
  -1  -5  -2 8516.79  316.86
   1   5   3 5941.92  222.61
  -1  -5  -3 5915.50  202.08
   1   5   4 4643.99  159.65
   1  -5   4 4720.69  159.54
  -1  -5  -4 4790.63  154.65
  -1   5  -4 4670.28  160.97
   1  -5   5   53.34   17.83
   1   5   5   71.81   12.55
   1   5   5   88.88   10.75
   1  -5   5   85.52   21.53
  -1   5  -5   55.53   18.58
  -1  -5  -5   81.11   18.07
  -1   5  -5  100.12   23.06
   1  -5   6   74.57   19.30
   1   5   6   93.56   22.91
   1   5   6  100.32   17.57
   1  -5   6  106.46   14.54
  -1   5  -6   76.52   20.42
  -1  -5  -6   94.69   14.00
  -1   5  -6   88.61   15.34
   1  -5   7 6202.29  275.08
   1   5   7 6978.52  276.24
   1   5   7 6819.74  289.41
   1  -5   7 7635.74  298.78
  -1   5  -7 6243.51  314.27
  -1  -5  -7 7463.16  288.47
  -1   5  -7 7277.26  296.19
   1  -5   8 2999.33  120.43
   1   5   8 3051.34  126.29
   1   5   8 2939.81  109.97
   1  -5   8 3118.99  107.47
  -1   5  -8 3116.76  126.82
  -1  -5  -8 3216.03  114.16
  -1  -5  -8 2972.03   71.39
  -1  -5  -8 2921.14  105.10
  -1   5  -8 2894.16  105.65
   1  -5   9   71.06   40.58
   1   5   9  172.76   20.30
   1   5   9  121.77   22.64
  -1   5  -9   82.45   25.87
  -1  -5  -9  137.18   21.16
   1  -5  10 7439.04  340.98
   1   5  10 7305.32  326.53
   1   5  10 7366.76  333.11
   1  -5  10 7714.61  320.08
  -1   5 -10 7561.17  404.32
  -1  -5 -10 7133.64  321.06
  -1  -5 -10 7066.30  353.61
  -1   5 -10 7202.63  321.15
   1  -5  1112965.60  714.56
   1   5  1113086.30  681.43
   1   5  1112490.50  722.25
   1  -5  1114194.20  751.18
  -1   5 -1112361.00  706.00
  -1  -5 -1114416.90  801.72
  -1  -5 -1112549.10  654.83
  -1   5 -1112903.30  682.83
   1  -5  12 7268.58  358.15
   1   5  12 6900.89  320.88
   1   5  12 7154.35  318.92
   1  -5  12 7418.40  328.10
  -1   5 -12 7128.83  355.61
  -1  -5 -12 7670.08  358.93
  -1  -5 -12 7006.19  314.83
  -1   5 -12 7087.64  364.33
   1  -5  13 2199.59  142.85
   1   5  13 2062.58  120.76
   1   5  13 2053.29   95.57
   1  -5  13 2226.66   94.28
  -1   5 -13 2199.45  110.28
  -1  -5 -13 2228.09  105.65
  -1  -5 -13 2116.69   92.30
  -1   5 -13 1962.22  113.59
   1  -5  14 6156.89  304.02
   1   5  14 5964.16  314.73
   1   5  14 5878.00  276.25
   1  -5  14 6426.63  283.01
  -1   5 -14 6087.54  308.75
  -1  -5 -14 6107.01  298.28
  -1  -5 -14 5762.54  303.21
  -1   5 -14 5786.42  273.71
   1  -5  15    0.95   24.79
   1   5  15   -9.28   32.80
   1   5  15   -6.37   20.36
   1  -5  15    3.37   33.32
  -1   5 -15  -19.18   26.19
  -1  -5 -15  -39.78   36.33
  -1  -5 -15   19.98   20.08
  -1   5 -15   -5.09   18.95
   1  -5  16  572.64   53.12
   1   5  16  527.80   44.03
   1  -5  16  617.48   63.14
   1   5  16  543.81   45.74
   1  -5  16  664.11   44.44
  -1   5 -16  538.95   54.60
  -1  -5 -16  703.77   78.17
  -1  -5 -16  557.94   41.43
  -1   5 -16  537.26   43.26
   1  -5  17 4209.91  221.00
   1   5  17 3868.06  198.17
   1  -5  17 4262.58  243.93
   1   5  17 4143.64  196.43
   1  -5  17 4387.09  197.43
  -1   5 -17 4076.48  217.34
  -1  -5 -17 4466.34  222.95
  -1  -5 -17 4039.28  186.26
  -1   5 -17 3990.94  189.06
   1   5  18  170.93   32.58
   1  -5  18  148.61   50.52
  -1   5 -18   64.17   38.13
  -1  -5 -18  171.97   38.62
  -1  -5 -18   87.54   48.60
  -1   5 -18  205.93   31.19
   1   5  19   24.82   25.99
   1   5  19  -16.22   43.29
   1  -5  19   29.87   23.86
  -1  -5 -19   60.05   29.02
  -1  -5 -19  -40.00   37.59
  -1   5 -19    9.04   24.66
   1  -5  20  434.54   54.38
   1   5  20  408.80   46.23
   1   5  20  411.57   73.62
   1  -5  20  467.72   45.94
  -1  -5 -20  453.76   52.40
  -1  -5 -20  439.12   42.09
  -1   5 -20  422.27   44.40
   1  -5  21  -38.54   33.20
   1   5  21   17.74   28.20
   1   5  21  -58.95   46.46
   1  -5  21   77.44   46.07
  -1  -5 -21   23.39   33.27
  -1  -5 -21   24.37   25.47
  -1   5 -21   54.14   26.71
   1  -5  22  -20.12   32.29
   1   5  22  -11.33   27.23
   1   5  22  -16.52   44.52
   1  -5  22   62.09   45.95
  -1  -5 -22    7.04   24.69
  -1   5 -22   -0.12   26.05
   1  -5  23   89.77   46.03
   1   5  23  137.07   39.41
   1   5  23  166.13   61.08
   1  -5  23  151.83   39.05
  -1  -5 -23  152.73   33.36
  -1   5 -23  171.77   37.43
   1  -5  24   22.89   35.73
   1   5  24   44.77   31.81
   1   5  24   48.01   50.55
   1  -5  24  -41.99   31.93
  -1  -5 -24    0.17   46.68
  -1   5 -24  -15.95   29.70
   1   5  25   50.01   35.44
   1   5  25  -46.51   57.77
   1  -5  25   -7.96   35.42
  -1  -5 -25    6.28   50.03
  -1   5 -25   35.81   33.66
   1   5  26  -24.53   65.74
   1  -5  26  108.68   42.40
  -1  -5 -26   20.82   35.12
  -1   5 -26   66.71   40.48
   1   5  27   35.26   60.29
   1  -5  27    0.95   36.99
  -1  -5 -27   -1.07   42.47
  -1  -5 -27   -6.48   31.44
  -1   5 -27  -11.62   35.28
   1  -5  28  494.85   69.49
  -1  -5 -28  488.44   78.57
  -1  -5 -28  431.76   58.35
  -1   5 -28  463.79   62.25
  -1  -5 -29   20.10   36.19
  -1   5 -29   50.69   38.64
  -1  -5 -30   -6.19   33.34
  -1   5 -30  -21.77   35.85
  -1  -5 -31   13.42   35.56
  -1   5 -31   46.33   36.39
   1  -5  32   17.66   40.94
  -1  -5 -32    4.11   58.13
  -1   5 -32   -3.02   37.56
   1  -5  33   -3.05   41.81
  -1  -5 -33   23.05   57.68
  -1   5 -33   -2.65   38.47
   1  -5  34  -75.30   48.32
  -1   5 -34   -6.37   42.38
   1  -5  35   20.05   48.13
   1   5  35    9.85   87.97
   1  -5  35  100.22   52.07
  -1   5 -35   38.58   47.54
   1   5  36    0.65   47.52
   1  -5  36  -26.77   49.05
  -1  -5 -36   29.58   40.06
  -1   5 -36    5.01   43.51
   1   5  37  -21.89   51.99
   1  -5  37   42.12   52.72
  -1  -5 -37   35.27   45.15
  -1   5 -37    8.50   47.12
   1   7 -36    8.43   45.95
  -1   7  36    2.61   44.13
   1   7 -35  147.12   62.09
  -1   7  35  165.71   59.83
   1   7 -34  -21.95   44.49
  -1   7  34   24.07   43.61
   1  -7 -33   -2.98   36.19
   1   7 -33   38.61   42.30
  -1   7  33   -0.20   42.10
   1  -7 -32   12.68   36.37
   1   7 -32   28.53   43.89
  -1  -7  32   22.32   49.77
  -1   7  32   62.42   42.64
  -1  -7  32   56.47   45.83
   1   7 -31  -11.57   48.41
   1  -7 -31    3.38   33.04
   1   7 -31   53.47   40.30
  -1   7  31   26.26   40.36
  -1  -7  31   20.67   41.26
   1   7 -30  140.46   63.94
   1  -7 -30  166.87   46.28
   1   7 -30  115.93   53.28
  -1   7  30  220.61   50.91
  -1  -7  30  224.32   54.43
   1   7 -29   11.44   43.61
   1  -7 -29   23.34   31.34
   1   7 -29  -18.65   40.93
  -1   7  29   11.23   36.62
  -1  -7  29    9.72   37.51
   1   7 -28  -94.70   45.66
   1  -7 -28   47.75   31.08
   1   7 -28    0.36   39.10
  -1   7  28   61.24   35.65
  -1  -7  28  -16.07   40.69
   1   7 -27  -24.78   46.94
   1   7 -27  -10.26   40.27
  -1   7  27  -19.94   38.38
  -1   7  27   -8.19   36.96
   1   7 -26  328.62   70.00
   1  -7 -26  435.76   75.22
   1  -7 -26  265.51   80.09
   1   7 -26  333.49   62.78
  -1   7  26  298.62   64.95
  -1   7  26  320.63   59.43
  -1  -7  26  396.43   67.07
   1   7 -25 1093.56  114.16
   1  -7 -25 1117.98  118.45
   1  -7 -25 1058.87   89.83
   1   7 -25 1224.84  106.26
  -1   7  25 1100.42  106.04
  -1   7  25 1107.14   99.73
  -1  -7  25 1321.48  108.58
   1   7 -24   37.02   46.75
   1  -7 -24   68.43   45.30
   1  -7 -24   36.88   34.00
   1   7 -24   40.87   40.45
  -1  -7  24   43.52   43.26
  -1   7  24   51.58   38.33
  -1   7  24   85.00   39.38
  -1  -7  24   31.33   40.09
   1   7 -23  540.01   71.96
   1  -7 -23  704.44   72.87
   1  -7 -23  539.60   52.06
   1   7 -23  547.11   64.26
  -1  -7  23  528.30   69.21
  -1   7  23  596.53   62.23
  -1   7  23  588.14   60.13
  -1  -7  23  675.71   63.89
   1   7 -22  387.92   61.46
   1  -7 -22  450.63   43.85
   1   7 -22  464.02   54.76
  -1  -7  22  406.55   57.31
  -1   7  22  436.94   52.70
  -1   7  22  465.33   49.86
  -1  -7  22  519.98   53.56
   1   7 -21   70.68   36.00
   1  -7 -21   61.56   41.72
   1   7 -21   25.91   30.15
  -1  -7  21   68.21   34.43
  -1   7  21    6.66   31.26
  -1   7  21   96.22   29.22
  -1  -7  21   35.70   52.77
   1   7 -20  197.79   43.51
   1  -7 -20  224.76   43.80
   1  -7 -20  160.60   50.04
   1   7 -20  242.33   37.69
  -1   7  20  151.56   33.36
  -1  -7  20  188.90   63.26
   1   7 -19 1425.99  100.99
   1  -7 -19 1618.77  104.66
   1  -7 -19 1461.53   83.74
   1   7 -19 1482.03   92.05
  -1   7  19 1420.47  114.34
  -1  -7  19 1691.34   93.95
   1   7 -18   73.32   33.15
   1  -7 -18   50.87   32.88
   1  -7 -18   55.60   24.85
   1   7 -18   41.41   29.54
  -1  -7  18   56.33   31.62
  -1   7  18   71.57   45.19
  -1  -7  18   85.07   30.18
   1   7 -17  247.10   44.00
   1  -7 -17  306.27   40.95
   1  -7 -17  245.94   32.80
   1   7 -17  258.07   36.55
  -1  -7  17  246.81   40.70
  -1   7  17  258.59   36.46
  -1   7  17  218.82   57.38
  -1  -7  17  320.39   38.14
   1   7 -16 2574.02  182.61
   1  -7 -16 2795.65  186.54
   1  -7 -16 2553.24  121.23
   1   7 -16 2428.69  169.01
  -1  -7  16 2632.08  139.77
  -1   7  16 2577.16  134.99
  -1   7  16 2480.02  126.77
  -1  -7  16 2866.40  135.20
   1   7 -15 2107.82  155.77
   1  -7 -15 2376.56  152.71
   1   7 -15 2257.06  147.99
  -1  -7  15 2136.40  116.81
  -1   7  15 2110.75  110.80
  -1   7  15 2221.45  107.48
  -1  -7  15 2506.64  150.77
   1   7 -14  152.62   34.04
   1  -7 -14  270.24   31.72
   1  -7 -14  126.14   26.44
   1   7 -14  268.74   31.63
  -1  -7  14  205.58   50.51
  -1   7  14  206.37   30.20
  -1   7  14  143.09   29.46
  -1  -7  14  279.58   32.33
   1   7 -13 1682.87   85.86
   1  -7 -13 1776.59   84.49
   1  -7 -13 1683.91   73.40
   1   7 -13 1647.20   80.54
  -1  -7  13 1656.63   85.50
  -1   7  13 1650.22   79.75
  -1   7  13 1553.60   74.51
  -1  -7  13 1723.38   78.57
   1   7 -12 2575.82  121.83
   1  -7 -12 2615.91  118.22
   1  -7 -12 2441.31  123.26
   1   7 -12 2551.53  114.50
  -1  -7  12 2607.58  118.67
  -1   7  12 2556.18  137.91
  -1   7  12 2405.45  128.54
  -1  -7  12 2663.52  116.63
   1   7 -11  210.69   28.72
   1  -7 -11  173.29   38.67
   1  -7 -11  174.41   21.41
   1   7 -11  180.34   25.54
  -1  -7  11  201.18   25.72
  -1   7  11  185.38   37.40
  -1   7  11  187.03   23.30
  -1  -7  11  198.93   41.02
   1   7 -10 3236.15  162.79
   1  -7 -10 3155.37  128.59
   1  -7 -10 2761.39   77.84
   1  -7 -10 2975.31  115.80
   1   7 -10 2896.28  150.65
  -1  -7  10 3151.54  154.93
  -1   7  10 2918.10  123.23
  -1   7  10 2996.05  122.21
  -1  -7  10 3143.79  129.58
   1   7  -9 4996.36  220.65
   1  -7  -9 5385.46  225.07
   1  -7  -9 4637.91  163.81
   1  -7  -9 4920.04  226.00
   1   7  -9 4900.02  223.52
  -1  -7   9 5056.39  222.24
  -1   7   9 5245.25  221.32
  -1   7   9 4960.36  217.59
  -1  -7   9 5142.99  225.58
   1   7  -8  781.42   43.74
   1  -7  -8  765.75   52.28
   1  -7  -8  729.89   26.32
   1   7  -8  716.09   42.26
  -1  -7   8  809.36   41.54
  -1   7   8  794.27   56.93
  -1  -7   8  729.76   56.69
   1   7  -7 2413.97  114.93
   1  -7  -7 2328.34   86.14
   1  -7  -7 2122.04   61.97
   1   7  -7 2177.61   90.12
  -1  -7   7 2293.48  107.36
  -1  -7   7 2339.91   91.56
   1   7  -6  159.88   23.74
  -1  -7   6  137.87   22.43
  -1  -7   6  213.95   24.64
   1   7  -5 9231.44  442.76
  -1  -7   5 9249.20  413.82
   1   7  -4  714.78   37.66
   1  -7   5 1240.39   50.52
  -1   7  -5 1232.49   78.97
  -1  -7  -5 1340.55   47.06
   1  -7   6 1295.34   59.34
   1  -7   6 1289.76   53.56
  -1   7  -6 1303.91   61.78
  -1  -7  -6 1372.02   49.86
  -1   7  -6 1267.30   54.50
   1  -7   7  346.91   33.05
   1  -7   7  530.04   32.32
  -1   7  -7  364.02   52.97
  -1  -7  -7  430.28   28.11
  -1   7  -7  421.90   33.46
   1  -7   8 9361.79  494.25
   1   7   8 9530.56  450.31
   1   7   8 9718.22  515.06
   1  -7   8 9900.89  466.74
  -1   7  -8 9295.58  472.19
  -1  -7  -8 9382.30  452.92
  -1  -7  -810583.30  447.30
  -1   7  -8 9015.28  483.60
   1  -7   9   45.59   20.30
   1   7   9  -15.13   15.71
   1   7   9   -5.08   17.75
   1  -7   9    0.61   16.90
  -1   7  -9    1.83   20.89
  -1  -7  -9   35.25   25.83
  -1  -7  -9   23.07    7.62
  -1   7  -9   33.63   16.68
   1  -7  10  851.36   49.03
   1   7  10  781.26   58.47
   1   7  10  797.01   45.37
   1  -7  10  815.84   43.99
  -1   7 -10  789.77   51.21
  -1  -7 -10  851.15   44.17
  -1  -7 -10  746.20   42.28
  -1   7 -10  776.01   43.53
   1  -7  11 4360.20  229.71
   1   7  11 3889.07  178.18
   1   7  11 4034.71  180.18
   1  -7  11 4242.95  181.64
  -1   7 -11 4275.13  228.75
  -1  -7 -11 4199.25  187.06
  -1  -7 -11 4003.89  173.27
  -1   7 -11 3887.79  176.56
   1  -7  12  886.18   58.11
   1   7  12  913.47   48.92
   1   7  12  889.98   75.58
   1  -7  12  910.45   49.74
  -1   7 -12  886.90   57.70
  -1  -7 -12  893.63   51.09
  -1  -7 -12  881.49   69.33
  -1   7 -12  906.87   52.05
   1  -7  13 1034.42   66.51
   1   7  13  987.74   54.24
   1   7  13  975.69   55.06
   1  -7  13 1038.69   76.88
  -1   7 -13 1098.25   67.26
  -1  -7 -13 1073.56   79.12
  -1  -7 -13 1015.19   54.14
  -1   7 -13  981.62   78.41
   1  -7  14 1560.02   88.65
   1   7  14 1483.38   78.71
   1   7  14 1548.02   81.15
   1  -7  14 1695.48   79.32
  -1   7 -14 1630.20   93.38
  -1  -7 -14 1570.54   85.62
  -1  -7 -14 1489.23   75.37
  -1   7 -14 1504.14   76.28
   1  -7  15  851.83   87.11
   1   7  15  795.94   74.45
   1   7  15  774.14   54.36
   1  -7  15  813.09   53.74
  -1   7 -15  819.02   62.45
  -1  -7 -15  830.81   56.99
  -1  -7 -15  801.97   50.78
  -1   7 -15  775.54   53.55
   1  -7  16 1663.74  137.35
   1   7  16 1624.94  115.91
   1   7  16 1769.83   92.56
   1  -7  16 1873.66   93.77
  -1   7 -16 1802.17  108.32
  -1  -7 -16 1863.54  101.77
  -1   7 -16 1820.37   93.74
   1  -7  17  207.39   39.99
   1   7  17  176.40   32.03
   1   7  17  202.50   33.65
   1  -7  17  191.40   33.42
  -1  -7 -17  230.08   36.67
  -1  -7 -17  214.43   31.58
  -1   7 -17  179.88   33.13
   1  -7  18   50.59   33.38
   1   7  18   86.78   27.35
   1   7  18   69.00   27.59
   1  -7  18   51.12   47.85
  -1  -7 -18   50.38   25.38
  -1   7 -18   75.52   27.94
   1  -7  19   16.96   29.87
   1   7  19   -3.46   24.68
   1   7  19  -64.95   43.88
   1  -7  19   32.30   43.78
  -1  -7 -19   21.00   22.90
  -1   7 -19   21.47   25.18
   1  -7  20  171.81   41.87
   1   7  20  170.13   33.48
   1   7  20  115.12   52.92
   1  -7  20  134.59   33.90
  -1  -7 -20  148.81   30.28
  -1   7 -20  126.32   35.45
   1   7  21  562.60   52.74
   1   7  21  547.45   84.31
   1  -7  21  581.48   55.71
  -1  -7 -21  645.00   64.10
  -1  -7 -21  576.08   80.39
  -1   7 -21  539.36   54.17
   1   7  22   90.51   32.01
   1   7  22    6.92   33.47
   1  -7  22   71.18   32.74
  -1   7 -22   21.05   42.29
  -1  -7 -22  110.82   37.17
  -1  -7 -22    4.17   48.72
  -1   7 -22   53.46   32.87
   1   7  23  288.40   47.36
   1   7  23  260.57   49.89
   1  -7  23  335.12   47.65
  -1  -7 -23  281.59   54.59
  -1  -7 -23  327.24   44.87
  -1   7 -23  247.49   47.38
   1  -7  24   79.69   49.72
   1   7  24  115.26   37.98
   1   7  24   45.42   43.07
   1  -7  24   80.13   65.91
  -1  -7 -24  116.30   49.95
  -1  -7 -24   42.73   37.24
  -1   7 -24   55.77   40.39
   1  -7  25   13.74   49.75
   1   7  25   98.17   39.62
   1   7  25  -12.99   44.79
   1  -7  25   86.08   71.55
  -1  -7 -25   96.56   38.35
  -1   7 -25   63.77   41.80
   1  -7  26   31.14   48.46
   1   7  26   82.53   41.70
   1   7  26   22.64   41.49
   1  -7  26   45.57   42.32
  -1  -7 -26   70.38   36.61
  -1   7 -26   32.65   43.20
   1   7  27  -33.72   35.78
   1   7  27   -7.46   35.08
   1  -7  27   22.08   38.04
  -1  -7 -27   29.64   31.68
  -1   7 -27  -54.78   61.04
   1   7  28  -12.82   37.00
   1   7  28   -0.03   36.67
   1  -7  28  -26.50   39.69
  -1  -7 -28  -48.98   56.71
  -1   7 -28   45.37   62.16
   1   7  29   48.83   37.36
   1   7  29  -28.24   37.02
   1  -7  29   21.21   40.73
  -1  -7 -29   11.74   56.12
  -1   7 -29   12.51   64.01
   1   7  30   20.12   39.74
   1  -7  30   26.77   40.27
  -1  -7 -30   13.37   48.44
  -1  -7 -30   48.06   34.46
  -1   7 -30  -24.56   40.21
   1   7  31   84.63   44.73
   1  -7  31   13.03   49.81
  -1  -7 -31   79.91   40.21
  -1   7 -31  141.76   47.31
   1   7  32  -10.33   45.59
  -1  -7 -32   71.56   39.65
  -1   7 -32   66.39   45.82
   1   7  33  165.19   58.81
  -1  -7 -33  167.96   51.87
  -1   7 -33  112.83   56.72
   1   7  34   35.57   44.97
  -1  -7 -34   12.03   39.25
  -1   7 -34  -12.93   44.35
   1   7  35   72.61   57.31
  -1   7 -35  100.45   53.32
   1   7  36  -17.40   45.69
  -1   7 -36    5.14   45.91
   1  -9 -34   12.48   36.42
  -1   9  34  -26.95   42.21
  -1  -9  34   20.65   45.75
   1  -9 -33    1.79   35.19
  -1  -9  33  -33.01   45.65
  -1   9  33  -12.61   41.04
  -1  -9  33   48.34   45.30
   1  -9 -32  193.26   45.90
  -1  -9  32  122.86   61.30
  -1   9  32  127.80   55.97
  -1  -9  32  150.32   62.05
   1  -9 -31    2.04   33.29
  -1   9  31  -26.28   40.60
  -1  -9  31   -6.69   43.70
   1  -9 -30   44.68   55.14
  -1   9  30   -1.42   37.30
   1  -9 -29  -30.82   53.77
  -1   9  29   30.09   36.10
   1  -9 -28  307.45   48.81
  -1   9  28  248.56   53.34
  -1  -9  28  338.81   58.97
   1  -9 -27   17.96   42.62
   1  -9 -27    3.51   30.44
   1   9 -27  105.14   64.87
  -1   9  27   15.37   35.01
  -1  -9  27   -7.35   37.86
   1  -9 -26  116.00   45.95
   1  -9 -26   66.63   33.56
   1   9 -26   97.95   72.67
  -1  -9  26   14.77   46.53
  -1   9  26   69.24   41.20
  -1   9  26   62.33   38.33
  -1  -9  26   38.97   41.69
   1  -9 -25   31.34   32.35
   1   9 -25   53.78   65.47
  -1  -9  25   47.25   43.46
  -1   9  25   45.08   37.59
  -1   9  25   42.66   36.49
  -1  -9  25   43.74   39.71
   1  -9 -24  196.83   42.92
   1   9 -24  223.73   81.49
  -1  -9  24  184.10   52.77
  -1   9  24  141.61   47.05
  -1   9  24  162.63   45.26
  -1  -9  24  239.84   48.58
   1  -9 -23   -8.38   50.35
   1   9 -23   66.64   37.30
  -1   9  23   50.87   34.37
  -1   9  23   29.86   33.16
  -1  -9  23  -44.97   62.32
   1   9 -22  311.08   56.13
   1  -9 -22  326.30   65.49
   1   9 -22  320.95   53.18
  -1   9  22  291.33   50.45
  -1   9  22  263.41   49.31
  -1  -9  22  284.61   86.87
   1   9 -21   10.02   32.66
   1  -9 -21   26.22   31.61
   1  -9 -21   -3.44   24.65
   1   9 -21   -1.99   31.39
  -1   9  21   21.13   29.06
  -1   9  21    2.53   28.20
  -1  -9  21   -1.77   30.14
   1   9 -20  165.75   38.57
   1  -9 -20   93.99   36.19
   1  -9 -20   85.92   28.46
   1   9 -20   97.15   34.85
  -1  -9  20  128.30   36.74
  -1   9  20   91.15   33.69
  -1   9  20  102.77   32.93
  -1  -9  20   99.21   33.94
   1   9 -19  283.88   44.15
   1  -9 -19  236.81   42.29
   1  -9 -19  225.08   33.73
   1   9 -19  264.05   39.32
  -1  -9  19  225.64   42.62
  -1   9  19  187.56   58.11
  -1  -9  19  242.47   39.02
   1   9 -18  272.00   46.42
   1  -9 -18  291.81   44.04
   1  -9 -18  320.30   52.75
   1   9 -18  321.46   43.13
  -1  -9  18  261.87   43.54
  -1   9  18  270.96   63.79
  -1  -9  18  322.33   42.07
   1   9 -17  138.03   39.18
   1  -9 -17  197.54   51.78
   1   9 -17  180.33   35.62
  -1  -9  17  196.90   35.84
  -1   9  17  152.09   35.03
  -1  -9  17  220.59   55.58
   1  -9 -16 1741.68  105.24
   1  -9 -16 1770.08   95.12
   1   9 -16 1816.67  102.33
  -1  -9  16 1694.42  107.26
  -1   9  16 1670.60   98.82
  -1   9  16 1647.02   97.98
  -1  -9  16 1804.93  102.30
   1  -9 -15 1236.29   83.72
   1  -9 -15 1212.62   73.27
   1   9 -15 1239.16  114.98
  -1  -9  15 1219.90  111.68
  -1   9  15 1172.13   77.64
  -1   9  15 1123.97   75.54
  -1  -9  15 1288.13   82.51
   1   9 -14  923.18   69.44
   1  -9 -14  915.28   65.42
   1  -9 -14  822.95   57.41
   1   9 -14  896.45   95.64
  -1  -9  14  898.64   67.21
  -1   9  14  821.71   60.76
  -1   9  14  859.74   62.16
  -1  -9  14  898.82   64.77
   1   9 -13 3025.85  153.72
   1  -9 -13 2898.04  186.27
   1   9 -13 2732.56  146.34
  -1  -9  13 2956.23  153.46
  -1   9  13 2658.48  141.64
  -1   9  13 2708.33  168.54
  -1  -9  13 2913.78  181.90
   1   9 -12  -16.33   23.07
   1  -9 -12   41.12   32.13
   1  -9 -12    4.35   19.33
   1   9 -12   19.66   23.26
  -1  -9  12   25.39   22.11
  -1   9  12    3.42   36.12
  -1  -9  12  -20.71   36.83
   1   9 -11 1170.73   85.37
   1  -9 -11 1099.37   59.50
   1  -9 -11 1137.08   55.31
   1   9 -11 1084.50   62.20
  -1  -9  11 1175.73   83.54
  -1   9  11 1054.24   60.52
  -1  -9  11 1100.29   61.11
   1   9 -10  366.46   32.78
   1  -9 -10  360.76   31.23
   1  -9 -10  286.82   17.31
   1  -9 -10  299.27   43.15
  -1  -9  10  379.49   32.84
  -1   9  10  304.43   31.94
  -1  -9  10  305.32   32.90
   1   9  -9  669.38   44.13
   1  -9  -9  690.11   57.49
   1  -9  -9  602.89   24.95
  -1  -9   9  721.13   44.10
  -1   9   9  715.80   63.08
  -1  -9   9  691.14   64.01
   1   9  -8 1381.23   69.91
   1  -9  -8 1402.74   64.13
  -1  -9   8 1417.75   85.57
   1   9  -7 1268.92   85.48
   1  -9  -7 1201.66   55.33
   1  -9  -7 1053.38   39.12
  -1  -9   7 1257.70   59.40
   1  -9   6 1944.42  113.04
   1  -9   7  893.62   49.56
  -1   9  -7  837.30   72.69
  -1  -9  -7  738.15   54.70
   1  -9   8  615.14   40.19
   1  -9   8  509.58   34.55
  -1   9  -8  536.50   41.19
  -1  -9  -8  551.56   33.21
   1  -9   9 1536.89   98.20
   1   9   9 1382.38   74.14
   1  -9   9 1406.16   69.66
  -1   9  -9 1454.32   77.03
  -1  -9  -9 1404.71   65.84
   1  -9  10 1346.12   70.89
   1   9  10 1225.60   68.43
   1  -9  10 1210.08   62.83
  -1   9 -10 1301.58   71.64
  -1  -9 -10 1186.82   79.16
  -1   9 -10 1183.64   63.93
   1  -9  11  797.10   52.65
   1   9  11  745.57   50.80
   1  -9  11  704.11   64.96
  -1   9 -11  851.51   76.86
  -1  -9 -11  722.21   62.99
  -1  -9 -11  720.08   44.89
  -1   9 -11  640.85   47.28
   1  -9  12  968.47   86.02
   1   9  12  748.35   49.05
   1   9  12  800.41   80.34
   1  -9  12  814.06   51.02
  -1   9 -12  880.35   60.68
  -1  -9 -12  849.99   53.23
  -1  -9 -12  836.47   52.25
  -1   9 -12  768.56   54.18
   1  -9  13  490.89   49.77
   1   9  13  496.41   41.09
   1  -9  13  527.69   46.62
  -1   9 -13  430.34   50.45
  -1  -9 -13  548.37   45.17
  -1  -9 -13  474.21   42.41
  -1   9 -13  487.77   69.82
   1  -9  14 1176.76   77.81
   1   9  14 1076.42   64.88
   1   9  14 1057.06   70.40
   1  -9  14 1077.52   67.54
  -1   9 -14 1215.08   78.99
  -1  -9 -14 1077.39   92.55
  -1   9 -14 1079.57   68.91
   1  -9  15   33.33   31.76
   1   9  15  -38.49   38.45
   1   9  15   25.16   27.75
   1  -9  15   71.46   42.14
  -1   9 -15   33.43   29.62
  -1  -9 -15   62.04   42.46
  -1  -9 -15   -4.45   24.00
  -1   9 -15   45.03   25.46
   1  -9  16  200.64   39.01
   1   9  16  133.11   34.03
   1  -9  16  150.51   31.37
  -1  -9 -16  159.85   32.44
  -1  -9 -16  130.27   29.54
  -1   9 -16   83.78   33.03
   1   9  17  319.09   38.26
   1   9  17  319.45   42.02
   1  -9  17  339.67   39.88
  -1  -9 -17  275.86   42.22
  -1  -9 -17  362.80   38.68
  -1   9 -17  306.33   41.55
   1   9  18   22.97   25.53
   1   9  18   15.05   47.54
   1  -9  18   60.98   26.92
  -1  -9 -18   40.14   28.51
  -1  -9 -18   29.88   41.60
  -1   9 -18   32.84   27.88
   1  -9  19   96.54   36.15
   1   9  19   70.05   28.53
   1   9  19   99.82   51.43
   1  -9  19   84.94   29.71
  -1   9 -19   81.02   38.47
  -1  -9 -19   45.40   31.92
  -1  -9 -19   97.72   27.54
  -1   9 -19   96.01   30.55
   1  -9  20   -4.48   33.69
   1   9  20   26.58   27.22
   1   9  20   -0.25   48.29
   1  -9  20   56.17   46.87
  -1   9 -20   36.89   34.79
  -1  -9 -20   22.81   25.96
  -1   9 -20   24.03   29.08
   1  -9  21  283.54   52.75
   1   9  21  315.40   45.43
   1   9  21  224.97   48.14
   1  -9  21  298.78   72.71
  -1   9 -21  286.53   55.10
  -1  -9 -21  307.75   43.24
  -1   9 -21  264.70   73.41
   1   9  22  111.71   40.54
   1   9  22  189.33   43.28
   1  -9  22  186.45   42.99
  -1   9 -22  185.96   51.75
  -1  -9 -22  190.19   46.25
  -1  -9 -22  160.98   38.11
  -1   9 -22  145.41   71.89
   1   9  23   10.59   31.04
   1   9  23   21.64   35.91
   1  -9  23   16.59   35.57
  -1   9 -23   46.19   43.09
  -1  -9 -23    2.23   37.66
  -1  -9 -23   61.72   54.39
  -1   9 -23  -24.67   56.64
   1   9  24   46.28   37.66
   1  -9  24    8.13   36.98
  -1   9 -24   47.66   44.66
  -1  -9 -24   21.31   40.24
  -1  -9 -24   39.32   55.21
  -1   9 -24   13.46   61.41
   1   9  25  341.75   58.80
   1  -9  25  380.93   61.09
  -1   9 -25  384.21   73.04
  -1  -9 -25  471.61   67.14
  -1  -9 -25  408.65   54.05
  -1   9 -25  404.69   91.62
   1  -9  26  228.34   61.38
   1   9  26  224.62   50.33
   1  -9  26  306.90   52.30
  -1  -9 -26  261.38   46.82
  -1   9 -26  229.56   55.03
   1  -9  27  -23.38   40.55
   1   9  27   -6.28   34.07
  -1  -9 -27    0.15   31.25
  -1   9 -27   33.83   34.99
   1   9  28  162.66   51.33
  -1  -9 -28  202.14   45.40
  -1   9 -28  245.53   55.84
   1   9  29    4.47   42.26
   1  -9  29   93.33   46.33
  -1  -9 -29   70.29   38.56
  -1   9 -29   51.54   43.79
   1   9  30   18.91   44.60
   1  -9  30   88.52   46.33
  -1   9 -30  -24.57   44.61
   1   9  31  133.43   52.81
   1  -9  31   95.97   55.02
   1   9  32  -54.78   46.26
   1  -9  32  -36.26   48.22
  -1  -9 -32    7.31   37.91
   1   9  33   54.21   48.80
   1  -9  33   66.04   50.32
  -1  -9 -33    4.35   41.32
   1  -9  34   45.87   53.84
   1   9  34   26.54   46.60
  -1  -9 -34   20.61   38.42
   1  11 -32    3.32   43.27
   1  11 -31   37.27   46.57
  -1 -11  31   26.24   78.10
   1 -11 -30   31.78   60.30
   1  11 -30   60.71   48.41
   1 -11 -29   38.85   35.56
   1  11 -29    9.01   44.15
  -1  11  29   69.14   67.76
  -1 -11  29   55.74   43.91
   1 -11 -28  143.27   54.19
   1 -11 -28  152.70   41.48
   1  11 -28  140.58   52.88
  -1  11  28   89.55   77.33
  -1 -11  28  144.50   52.32
   1 -11 -27   11.38   42.76
   1 -11 -27    3.57   33.41
   1  11 -27   33.86   39.36
  -1  11  27   33.14   36.97
  -1 -11  27   67.56   40.28
   1 -11 -26   14.97   30.69
   1  11 -26   12.05   36.36
  -1 -11  26    2.94   38.78
  -1  11  26   -0.33   34.11
  -1 -11  26   33.53   37.11
   1 -11 -25   60.80   53.88
   1  11 -25   27.12   40.38
  -1  11  25   99.51   36.89
  -1 -11  25   33.10   39.01
   1 -11 -24  378.26   77.96
   1  11 -24  366.30   62.83
  -1  11  24  372.33   57.99
  -1  11  24  395.86   57.28
  -1 -11  24  464.90   95.37
   1 -11 -23   12.90   26.94
   1  11 -23  -10.21   55.74
  -1  11  23    6.47   29.10
  -1  11  23  -16.14   29.18
  -1 -11  23    0.88   32.35
   1 -11 -22  -12.70   33.47
   1 -11 -22   -0.01   27.10
   1  11 -22  -39.80   57.10
  -1  11  22   16.32   30.37
  -1  11  22   58.75   30.83
  -1 -11  22    9.70   33.00
   1  11 -21  257.52   52.76
   1 -11 -21  281.36   49.72
   1 -11 -21  217.98   39.53
   1  11 -21  222.81   77.95
  -1  11  21  199.26   44.39
  -1  11  21  246.62   44.00
  -1 -11  21  228.03   46.90
   1  11 -20  102.54   38.49
   1 -11 -20   78.35   35.93
   1 -11 -20   80.58   30.21
   1  11 -20   21.34   36.68
  -1 -11  20   67.79   37.53
  -1  11  20   55.86   32.60
  -1  11  20   65.25   33.98
  -1 -11  20   84.77   35.37
   1  11 -19   91.70   37.99
   1 -11 -19   60.89   33.74
   1 -11 -19   89.24   47.31
   1  11 -19  113.38   35.19
  -1 -11  19   78.31   35.47
  -1  11  19   55.45   31.19
  -1  11  19   59.50   34.21
  -1 -11  19   88.01   34.86
   1  11 -18   27.72   30.44
   1 -11 -18   10.24   23.20
   1  11 -18    9.54   29.24
  -1 -11  18   18.12   29.08
  -1  11  18  -45.70   43.91
  -1 -11  18  -33.54   46.77
   1  11 -17   -0.92   29.61
   1 -11 -17  -27.53   22.88
   1  11 -17  -21.27   28.60
  -1 -11  17   59.20   26.92
  -1  11  17   -1.90   44.55
  -1 -11  17   -7.47   27.15
   1  11 -16 3159.99  245.12
   1 -11 -16 3167.33  202.07
   1 -11 -16 3041.87  178.83
   1  11 -16 2950.97  194.96
  -1 -11  16 3469.61  247.63
  -1  11  16 3166.91  190.13
  -1 -11  16 3132.40  200.54
   1  11 -15  -53.19   49.88
   1 -11 -15   27.66   30.43
   1 -11 -15  -28.96   25.80
   1  11 -15  -37.35   33.01
  -1 -11  15   42.75   31.01
  -1  11  15   18.67   31.67
  -1 -11  15   -8.68   32.50
   1  11 -14   30.35   32.77
   1 -11 -14   55.73   30.64
   1 -11 -14   67.25   44.33
  -1 -11  14   74.99   32.43
  -1  11  14   63.31   30.59
  -1 -11  14   58.86   31.92
   1  11 -13   16.31   31.17
   1 -11 -13   43.52   46.48
   1 -11 -13   59.07   25.92
  -1 -11  13   31.30   28.99
  -1  11  13   74.59   28.59
  -1 -11  13    6.01   50.42
   1  11 -12  935.80   70.32
   1 -11 -12  999.19   67.34
   1 -11 -12  884.84   62.69
  -1 -11  12  876.01   94.25
  -1  11  12  899.24   99.69
  -1 -11  12  903.55   69.27
   1  11 -11   97.42   44.81
   1 -11 -11   22.79   26.27
   1 -11 -11   35.57   10.90
   1 -11 -11   34.68    9.03
   1 -11 -11   12.44   40.42
  -1 -11  11   25.82   44.75
  -1  11  11   13.69   29.34
  -1 -11  11    2.73   29.29
   1  11 -10 1400.79   84.56
   1 -11 -10 1293.74   74.90
  -1 -11  10 1351.03   79.45
  -1 -11  10 1146.28   79.42
   1  11  -9  761.64   53.95
   1 -11  -9  541.82   30.01
  -1 -11   9  748.83   53.12
   1  11  -8 2443.65  126.08
  -1 -11   8 2351.29  143.70
   1 -11  -6 3811.97  182.14
   1 -11   8  258.76   48.59
  -1  11  -8  261.57   39.53
  -1 -11  -8  206.19   43.74
   1 -11   9  895.87   82.50
   1 -11   9  748.76   51.37
  -1  11  -9  939.12   63.27
  -1 -11  -9  742.10   46.87
  -1 -11  -9  645.64   36.73
   1 -11  10   36.81   27.06
   1 -11  10   22.86   25.09
  -1  11 -10   47.46   28.46
  -1 -11 -10   40.51   20.98
  -1 -11 -10   26.71   19.87
   1 -11  11  271.58   35.76
   1 -11  11  166.76   33.50
  -1  11 -11  185.36   60.34
  -1 -11 -11  180.54   47.33
   1 -11  12  141.27   35.80
   1  11  12  116.77   59.04
   1 -11  12  148.30   53.61
  -1  11 -12  204.24   39.25
  -1 -11 -12  116.30   31.52
  -1 -11 -12  180.36   16.99
  -1 -11 -12  132.81   14.57
  -1 -11 -12  129.96   32.87
   1 -11  13   29.84   48.27
   1  11  13  -49.70   36.09
   1 -11  13  -28.81   32.66
  -1  11 -13   18.21   34.69
  -1 -11 -13    4.67   30.30
  -1 -11 -13  -43.91   32.59
   1 -11  14 5624.86  342.94
   1  11  14 4900.44  320.96
   1 -11  14 4759.11  312.26
  -1  11 -14 5737.52  346.52
  -1 -11 -14 4980.18  317.84
  -1 -11 -14 4880.38  297.57
  -1  11 -14 4657.96  307.76
   1 -11  15  -24.34   34.50
   1  11  15  -36.53   32.34
   1 -11  15  -65.44   30.54
  -1  11 -15    2.61   34.13
  -1 -11 -15  -17.09   45.09
  -1 -11 -15  -72.25   45.66
  -1  11 -15  -62.30   31.15
   1 -11  16  292.84   48.23
   1  11  16  270.76   46.78
   1 -11  16  258.19   64.91
  -1  11 -16  345.07   75.62
  -1 -11 -16  293.54   64.56
  -1 -11 -16  254.13   38.64
  -1  11 -16  226.96   43.00
   1  11  17  810.06   61.46
   1  11  17  724.23  102.52
   1 -11  17  841.43   95.65
  -1 -11 -17  887.36   68.77
  -1 -11 -17  764.86   61.00
  -1  11 -17  751.41   67.92
   1  11  18   41.80   25.85
   1  11  18  -71.27   51.92
   1 -11  18    1.14   28.74
  -1  11 -18   41.27   32.84
  -1 -11 -18   21.32   28.51
  -1 -11 -18   18.47   25.10
  -1  11 -18  -17.90   29.58
   1 -11  19  133.29   39.81
   1  11  19  128.60   31.82
   1  11  19   72.79   59.16
   1 -11  19   80.40   34.49
  -1  11 -19  113.77   41.45
  -1 -11 -19   93.50   35.67
  -1 -11 -19   95.86   54.92
  -1  11 -19   84.75   59.89
   1 -11  20   13.33   33.02
   1  11  20   14.25   26.11
   1  11  20   29.55   29.61
   1 -11  20   17.37   27.94
  -1  11 -20   -8.04   34.36
  -1 -11 -20  -21.54   28.51
  -1 -11 -20  -50.60   43.80
  -1  11 -20   -0.38   50.78
   1 -11  21   76.63   39.90
   1  11  21   61.73   32.94
   1  11  21   69.66   37.30
   1 -11  21   67.74   34.79
  -1  11 -21   83.37   43.03
  -1 -11 -21   45.80   32.92
  -1  11 -21   35.23   61.08
   1  11  22  358.76   50.16
   1  11  22  378.10   54.43
   1 -11  22  337.48   84.72
  -1  11 -22  364.16   63.96
  -1 -11 -22  344.17   50.27
  -1  11 -22  278.73   56.49
   1  11  23   19.15   33.04
   1 -11  23    3.21   33.31
  -1 -11 -23  -23.30   29.97
  -1  11 -23  -15.47   34.62
   1  11  24  203.57   49.96
   1 -11  24  287.01   48.92
  -1 -11 -24  228.12   52.59
  -1 -11 -24  203.84   45.02
  -1  11 -24  213.14   50.36
   1  11  25   50.43   42.93
   1 -11  25   90.99   41.47
  -1 -11 -25  121.23   44.18
  -1 -11 -25   91.76   62.12
  -1  11 -25   98.53   41.97
   1  11  26  -32.25   36.16
   1 -11  26    1.12   35.57
  -1 -11 -26  -13.04   38.02
  -1 -11 -26   16.03   51.44
  -1  11 -26   -7.89   35.37
   1  11  27  115.94   49.61
   1 -11  27  227.18   48.65
  -1 -11 -27  119.88   42.08
  -1  11 -27  118.54   49.50
   1 -11  28    4.88   43.80
   1  11  28   71.07   38.61
   1 -11  28  -16.29   40.45
  -1 -11 -28  -21.77   34.50
  -1  11 -28   24.17   40.60
   1  11  29    6.34   39.20
  -1 -11 -29    0.96   35.29
  -1  11 -29   22.30   41.85
   1  11  30  128.29   51.66
   1 -11  30  131.53   54.37
  -1 -11 -30   58.83   45.92
  -1  11 -30  101.90   52.19
   1 -11  31   75.17   50.57
  -1 -11 -31   82.55   53.38
  -1 -11 -31   89.43   43.28
  -1  11 -31   36.58   50.63
   1 -13 -29   40.00   36.42
   1  13 -29  -21.21   47.96
  -1  13  29  105.26   62.98
  -1 -13  29   22.26   44.10
   1 -13 -28  -10.49   43.28
   1 -13 -28   17.64   32.43
   1  13 -28    9.99   42.84
  -1  13  28  -13.14   59.99
  -1 -13  28   49.77   43.35
   1 -13 -27   23.05   29.79
   1  13 -27    0.64   41.68
  -1  13  27   40.01   56.33
  -1 -13  27  -24.80   41.17
   1 -13 -26   76.28   55.49
   1  13 -26   39.24   47.54
  -1  13  26   84.73   68.27
  -1 -13  26   71.29   46.31
   1 -13 -25  -42.99   49.51
   1  13 -25  -37.88   41.74
  -1  13  25   69.72   61.69
  -1 -13  25  -49.21   67.27
   1 -13 -24    0.01   27.90
   1  13 -24   -0.58   37.62
  -1  13  24  -12.25   33.46
  -1 -13  24   -4.19   38.69
   1 -13 -23  105.99   39.34
   1 -13 -23   70.09   33.13
   1  13 -23   25.56   39.74
  -1  13  23   30.20   37.13
  -1 -13  23   49.40   40.97
   1 -13 -22  -27.98   34.28
   1 -13 -22    4.90   27.77
   1  13 -22   31.32   36.09
  -1  13  22  -37.00   33.55
  -1 -13  22   -9.32   34.70
   1 -13 -21  -15.18   31.13
   1 -13 -21  -20.48   25.71
   1  13 -21   20.53   34.28
  -1  13  21   -0.10   30.66
  -1 -13  21   31.14   32.16
   1  13 -20   26.23   34.53
   1 -13 -20  -34.74   31.46
   1 -13 -20  -48.54   44.74
  -1 -13  20   37.76   32.09
  -1  13  20   23.69   30.89
  -1 -13  20    3.87   32.38
   1  13 -19   16.35   34.38
   1 -13 -19  -22.17   27.40
  -1 -13  19  -12.97   30.90
  -1  13  19  -38.56   30.68
  -1 -13  19    2.55   51.86
   1  13 -18  154.21   46.47
   1 -13 -18  215.52   36.29
  -1 -13  18  198.67   43.22
  -1  13  18  173.94   64.26
  -1 -13  18  173.67   41.38
   1  13 -17  131.13   41.05
   1 -13 -17  128.75   36.94
   1 -13 -17  106.20   31.82
  -1  13  17  128.03   58.34
  -1 -13  17  144.35   38.26
   1  13 -16  631.14   68.70
   1 -13 -16  673.52   64.22
   1 -13 -16  692.54   58.01
  -1  13  16  610.44   66.61
  -1 -13  16  647.74   66.01
   1  13 -15  -27.83   50.28
   1 -13 -15  -13.13   27.07
  -1 -13  15    0.56   27.06
  -1  13  15  -23.68   30.45
  -1 -13  15   -5.01   29.12
   1  13 -14   54.10   30.51
   1 -13 -14   31.86   25.75
   1 -13 -14  -10.43   24.92
  -1 -13  14   20.52   28.31
  -1  13  14   56.06   30.36
  -1 -13  14   32.45   47.36
   1  13 -13   67.00   33.41
   1 -13 -13  118.16   44.29
   1 -13 -13   57.78   26.20
  -1 -13  13   60.99   29.80
  -1  13  13   25.47   32.44
  -1 -13  13   76.28   50.87
   1  13 -12   98.66   33.61
   1 -13 -12  108.15   28.11
   1 -13 -12   50.09   17.43
   1 -13 -12   54.46   14.55
  -1 -13  12  160.91   47.20
  -1 -13  12   63.92   32.96
   1  13 -11  152.09   53.04
   1 -13 -11  110.60   29.64
   1 -13 -11   90.93   15.06
   1 -13 -11   68.19   12.86
  -1 -13  11  143.27   48.24
  -1 -13  11  122.31   32.68
   1  13 -10  225.13   60.56
   1 -13 -10  209.92   33.41
  -1 -13  10  231.87   34.32
  -1 -13  10  167.95   36.20
   1  13  -9  -18.07   28.70
  -1 -13   9  -35.66   25.20
   1 -13  -8  316.70   45.35
  -1 -13   8  575.62   67.46
   1 -13  -5  138.30   24.12
   1 -13  -4   28.65   19.56
   1 -13  -3   -0.42   18.21
  -1 -13  -8  498.27   59.22
   1 -13   9  144.75   53.74
  -1  13  -9  173.26   40.28
  -1 -13  -9  121.41   28.93
  -1 -13  -9  133.97   20.40
   1 -13  10 1136.00   78.49
   1 -13  10  824.52   70.60
  -1  13 -10 1066.90  114.89
   1 -13  11   20.85   28.15
   1 -13  11   20.70   28.39
  -1  13 -11   64.25   31.17
  -1 -13 -11   13.82   37.35
  -1 -13 -11    9.60   10.68
  -1 -13 -11   23.91    8.77
   1 -13  12   40.90   44.29
   1 -13  12   11.03   43.26
  -1  13 -12  -23.78   29.98
  -1 -13 -12   28.22   22.77
  -1 -13 -12   15.15   12.46
  -1 -13 -12   -8.26   14.45
  -1 -13 -12    9.22   24.41
   1 -13  13   76.94   55.19
   1  13  13   88.67   36.17
   1 -13  13  128.03   32.13
  -1  13 -13  135.22   38.69
  -1 -13 -13   45.92   29.26
  -1 -13 -13   84.29   30.91
   1 -13  14  428.97   54.32
   1  13  14  377.76   53.51
   1 -13  14  397.35   46.62
  -1  13 -14  431.11   59.28
  -1 -13 -14  397.75   45.01
  -1 -13 -14  374.63   46.00
   1 -13  15    7.11   29.37
   1  13  15  -45.33   30.34
   1 -13  15    2.04   26.53
  -1  13 -15    0.62   54.03
   1 -13  16   -8.67   30.01
   1 -13  16    2.85   27.08
   1  13  17   -0.35   55.17
   1 -13  17   13.39   51.82
  -1  13 -17   56.93   36.38
  -1 -13 -17   36.26   28.06
  -1 -13 -17   23.54   28.75
   1  13  18  111.08   41.89
   1 -13  18  105.19   40.52
  -1  13 -18  165.49   45.44
  -1 -13 -18  168.93   38.49
  -1 -13 -18   84.45   37.73
   1 -13  19  231.56   51.78
   1  13  19  226.12   49.76
   1 -13  19  257.21   47.99
  -1  13 -19  174.93   52.85
  -1 -13 -19  287.84   48.28
  -1 -13 -19  253.47   45.26
  -1  13 -19  258.11   50.98
   1 -13  20   63.59   38.75
   1  13  20   29.72   37.18
   1 -13  20   78.54   35.92
  -1  13 -20   89.22   40.30
  -1 -13 -20    6.67   34.67
  -1 -13 -20   31.00   56.04
  -1  13 -20   35.65   37.12
   1 -13  21  200.76   47.04
   1  13  21  148.20   44.14
   1 -13  21  121.58   42.68
  -1  13 -21   85.03   49.37
  -1 -13 -21   90.77   60.72
  -1  13 -21  115.65   46.10
   1  13  22  125.98   46.04
   1 -13  22  130.29   45.30
  -1 -13 -22  167.33   39.61
  -1  13 -22  137.83   45.16
   1  13  23   80.98   36.35
   1 -13  23   13.28   61.51
  -1 -13 -23   14.40   30.90
  -1  13 -23  -33.72   36.51
   1  13  24   38.07   40.69
   1 -13  24   91.95   41.48
  -1 -13 -24   63.06   34.43
  -1  13 -24   13.88   42.38
   1  13  25    0.74   64.51
   1 -13  25   15.44   38.66
  -1 -13 -25   27.78   39.50
  -1 -13 -25   24.83   32.10
  -1  13 -25   19.97   40.88
   1  13  26  -22.25   63.55
   1 -13  26  -10.02   37.33
  -1 -13 -26   42.24   38.66
  -1 -13 -26  -32.37   51.85
  -1  13 -26   12.24   40.09
   1  13  27  -11.71   70.83
   1 -13  27    8.92   42.93
  -1 -13 -27   83.15   59.99
  -1  13 -27   36.07   43.82
   1 -13  28   22.95   41.40
  -1 -13 -28   24.81   33.76
  -1  13 -28  -78.75   40.26
   1  15 -25  -25.46   37.10
   1 -15 -25   -0.67   28.60
  -1 -15  25   18.70   34.26
  -1  15  25  -74.53   57.09
  -1 -15  25   27.08   65.21
   1  15 -24  -47.07   36.65
   1 -15 -24   11.07   29.13
  -1  15  24   78.55   56.74
  -1 -15  24    7.23   38.43
   1 -15 -23    7.97   28.08
  -1  15  23   49.14   55.72
  -1 -15  23  -35.08   36.76
   1 -15 -22   16.32   33.24
   1 -15 -22   -4.36   28.02
  -1  15  22  -54.20   38.68
  -1 -15  22  -66.84   37.31
   1 -15 -21   42.03   35.48
   1 -15 -21    0.54   50.27
  -1  15  21   30.37   37.61
  -1 -15  21    8.60   38.73
   1 -15 -20   -6.65   31.05
   1 -15 -20  -30.80   48.41
  -1 -15  20   57.44   30.41
  -1  15  20   -0.21   35.03
  -1 -15  20  -33.77   34.52
   1  15 -19   21.91   34.26
   1 -15 -19    6.24   26.29
  -1 -15  19  -17.43   30.45
  -1  15  19  -10.03   32.66
  -1 -15  19   28.40   53.98
   1  15 -18   13.93   32.55
   1 -15 -18    0.82   26.14
  -1 -15  18   14.40   30.01
  -1  15  18   27.97   32.15
  -1 -15  18   19.54   32.00
   1  15 -17   19.60   30.77
   1 -15 -17   -8.46   24.09
  -1 -15  17    6.92   27.26
  -1  15  17  -51.25   30.00
  -1 -15  17   32.67   29.31
   1  15 -16  -28.66   30.41
   1 -15 -16   15.85   26.18
   1 -15 -16   -2.05   25.08
  -1 -15  16  -18.54   43.90
  -1  15  16   -1.93   31.94
  -1 -15  16   32.57   27.96
   1  15 -15  -30.89   48.22
   1 -15 -15   -0.28   25.99
   1 -15 -15  -21.52   42.45
  -1 -15  15  -15.50   26.08
  -1  15  15   33.62   29.55
  -1 -15  15   40.43   28.63
   1  15 -14  -49.65   49.86
   1 -15 -14   45.81   26.94
   1 -15 -14   22.82   25.81
  -1 -15  14  -16.78   26.92
  -1 -15  14    3.36   49.01
   1  15 -13  113.49   36.01
   1 -15 -13   70.06   46.28
  -1 -15  13   64.84   30.78
  -1 -15  13   74.28   56.68
   1  15 -12  -38.88   27.17
   1 -15 -12    1.34   36.43
   1 -15 -12    4.25    7.89
   1 -15 -12    3.76   12.06
  -1 -15  12   26.92   24.18
  -1 -15  12   21.75   27.60
   1  15 -11  -12.11   26.37
   1 -15 -11  -35.20   22.93
   1 -15 -11   31.61   18.15
   1 -15 -11   -0.88    8.81
  -1 -15  11   14.91   38.35
   1  15 -10  279.65   44.69
  -1 -15  10  298.13   42.84
   1 -15  -9  186.99   25.33
  -1 -15   9  458.92   44.54
   1 -15  -8    0.14   12.93
   1 -15  -7    7.14   14.48
   1 -15  -6   27.91   29.17
  -1 -15  -8   56.98   21.10
  -1 -15  -8  110.83   27.38
  -1  15  -9  -16.32   29.19
  -1 -15  -9  -10.91   16.50
  -1 -15  -9   -4.43   13.02
   1 -15  10  159.87   34.68
  -1  15 -10  126.21   37.34
  -1 -15 -10  114.57   40.87
  -1 -15 -10   61.98   29.33
  -1 -15 -10   58.28   15.29
   1 -15  11   70.81   29.77
   1 -15  11   -8.81   29.81
  -1  15 -11   16.59   33.30
  -1 -15 -11   44.54   38.08
  -1 -15 -11   24.71   10.93
  -1 -15 -11   14.55   14.82
   1 -15  12   80.11   49.42
   1 -15  12   47.41   48.52
  -1  15 -12   95.18   37.22
  -1 -15 -12   57.00   25.71
  -1 -15 -12   35.54   15.67
   1 -15  13  -28.66   30.46
   1 -15  13  -36.71   29.99
  -1  15 -13  -59.41   34.20
  -1 -15 -13  -23.43   24.24
   1 -15  14  292.18   43.70
   1 -15  14  189.24   41.06
  -1  15 -14  159.51   74.79
  -1 -15 -14  174.13   34.98
  -1 -15 -14  192.67   39.91
   1 -15  15   72.05   34.45
   1  15  15    3.45   38.00
   1 -15  15   42.44   32.19
  -1 -15 -15   74.92   43.86
  -1 -15 -15   41.16   31.75
   1 -15  16   91.32   37.36
   1  15  16  106.16   42.25
   1 -15  16   60.40   35.45
  -1  15 -16   99.77   41.26
  -1 -15 -16   -2.93   49.93
  -1 -15 -16  123.29   53.47
   1  15  17   25.51   40.89
   1 -15  17   34.09   56.14
  -1  15 -17   65.31   40.88
  -1 -15 -17   89.35   30.32
  -1 -15 -17    3.87   33.19
   1  15  18  -29.34   38.68
   1 -15  18    6.59   55.43
  -1  15 -18   82.88   40.92
  -1 -15 -18   47.15   31.51
  -1 -15 -18   23.77   32.29
   1 -15  19  126.08   44.74
   1  15  19  162.48   45.40
   1 -15  19   38.02   41.23
  -1  15 -19   99.12   47.43
  -1 -15 -19   76.56   36.60
  -1 -15 -19  151.26   38.04
   1 -15  20   38.66   35.19
   1  15  20   54.07   38.68
   1 -15  20  -30.57   34.79
  -1  15 -20   34.48   39.72
  -1 -15 -20   16.84   31.45
  -1 -15 -20   -1.87   31.54
   1 -15  21   -5.87   39.69
   1  15  21   59.46   40.70
   1 -15  21   40.34   37.02
  -1 -15 -21   79.87   55.53
   1 -15  22  -34.76   37.66
   1  15  22   54.51   38.04
   1 -15  22   25.16   36.04
  -1 -15 -22    6.84   30.26
   1  15  23   78.66   68.33
   1 -15  23   36.61   66.43
  -1 -15 -23   43.46   37.05
  -1 -15 -23   29.20   34.24
   1  15  24  -19.62   61.84
  -1 -15 -24   44.11   32.64
  -1 -15 -24  -14.06   32.25
   1  17 -19  -33.97   51.67
   1 -17 -19   31.95   27.78
   1 -17 -19  -18.36   26.66
  -1 -17  19    9.66   27.80
  -1 -17  19   -8.84   55.58
   1  17 -18   33.90   31.95
   1 -17 -18   10.61   28.40
   1 -17 -18   -5.33   26.00
  -1 -17  18   29.21   28.01
  -1 -17  18  -49.03   54.26
   1  17 -17   30.34   31.29
   1 -17 -17   -0.76   26.61
  -1 -17  17   -3.89   26.24
  -1 -17  17   54.90   34.02
   1  17 -16    2.09   36.18
   1 -17 -16   80.67   31.46
  -1 -17  16   48.31   37.77
   1  17 -15   53.57   29.55
   1 -17 -15   -6.20   24.77
  -1 -17  15   19.68   41.13
  -1 -17  15  -19.35   33.81
   1 -17 -14    5.79   24.66
  -1 -17  14    8.47   41.64
  -1 -17  14   53.24   35.99
  -1 -17  14   17.48   32.04
   1 -17 -13    1.01   22.45
  -1 -17  13   10.41   23.35
  -1 -17  13   -2.34   35.93
  -1 -17  13   21.45   48.17
   1 -17 -12  -27.87   36.57
  -1 -17  12   17.40   23.00
  -1 -17  11  -28.62   25.22
   1 -17 -10   82.04   22.71
  -1 -17  10  383.25   55.70
   1 -17  -9   19.05   15.27
   1 -17  -9    6.63   19.86
   1 -17  -8   46.20   26.87
   1 -17  -8   27.92   21.71
   1 -17  -7    6.03   14.56
   1 -17  -6   11.24   16.10
   1 -17  -5   -1.65   15.91
   1 -17  -3   28.43   34.43
  -1 -17  -5  -25.21   30.56
  -1 -17  -6  105.52   43.59
  -1 -17  -6  105.57   35.74
  -1 -17  -7   -3.97   16.98
  -1 -17  -7   -2.65   13.85
  -1 -17  -8    4.76   15.67
  -1 -17  -8   18.88   13.08
  -1 -17  -9   -6.81   23.94
  -1 -17  -9    9.40   11.12
   1 -17  10   15.42   25.30
  -1 -17 -10  -12.71   29.63
   1 -17  11    1.96   43.29
  -1 -17 -11  -21.32   19.93
   1 -17  12   17.82   30.27
   1 -17  12    3.11   36.34
   1 -17  12   51.94   47.99
  -1 -17 -12   29.52   23.01
   1 -17  13  -30.96   29.33
   1 -17  13   12.54   33.48
   1 -17  13  -56.77   31.36
  -1 -17 -13   -3.37   21.82
   1 -17  14  315.52   53.92
   1 -17  14  272.58   51.31
  -1  17 -14  334.37   57.65
  -1 -17 -14  206.62   56.55
   1 -17  15   28.67   29.81
   1 -17  15   17.72   31.93
  -1  17 -15  -47.06   34.82
  -1 -17 -15  -46.26   37.64
   1 -17  16   45.77   31.20
  -1  17 -16   16.00   33.96
  -1 -17 -16   -0.68   23.51
   1 -17  17  109.49   51.04
  -1 -17 -17   11.10   24.24
  -1 -17 -17  -17.68   27.67
   1 -17  18   14.85   33.36
   1 -17  18   53.73   35.04
  -1  17 -18   12.93   38.58
  -1 -17 -18   59.95   27.45
  -1 -17 -18   49.30   32.44
   1 -19  -6   30.43   32.43
   1 -19  -6   16.62   26.92
   1 -19  -5    8.32   16.12
   1 -19  -4  -13.67   17.34
   1 -19  -3   16.66   18.56
   1 -19  -2   17.76   20.38
  -1 -19  -2    8.42   31.13
  -1 -19  -3   23.49   39.67
  -1 -19  -4   16.44   22.68
  -1 -19  -4   -4.23   16.40
  -1 -19  -5    8.06   20.38
  -1 -19  -5    7.21   15.91
  -1 -19  -6   25.89   20.61
  -1 -19  -6    6.87   15.85
  -2   0  39   35.10   35.01
  -2   0  39    6.30   18.12
  -2   0  39   56.01   56.37
   2   0 -38   19.09   45.54
  -2   0  38    5.51   35.14
  -2   0  38   -3.95   19.23
  -2   0  38  -11.69   49.04
   2   0 -37  -26.28   45.71
  -2   0  37  -12.69   38.86
  -2   0  37  -18.15   19.12
  -2   0  37  -29.75   52.69
   2   0 -36   51.83   48.22
  -2   0  36   56.86   28.81
  -2   0  36   54.23   24.17
  -2   0  36  187.99   55.79
   2   0 -35   43.45   38.65
  -2   0  35  -14.12   23.72
  -2   0  35   -0.53   44.31
   2   0 -34   91.14   48.50
  -2   0  34  192.56   54.26
   2   0 -33    6.41   35.95
  -2   0  33   -3.78   39.67
   2   0 -32  687.18   77.78
   2   0 -31  -13.55   37.61
   2   0 -30  376.88   60.55
   2   0 -29   -3.34   33.09
   2   0 -28 1572.99  162.05
  -2   0  28 1571.52  136.96
  -2   0  28 1714.95  126.48
   2   0 -27  -51.35   62.74
  -2   0  27   -0.75   48.68
  -2   0  27  -72.21   41.72
   2   0 -26 1679.40  160.13
  -2   0  26 1620.13  134.82
  -2   0  26 1804.51  127.60
   2   0 -25  -36.75   30.53
  -2   0  25  -12.42   40.17
  -2   0  25  -13.33   36.46
   2   0 -24  677.29   61.99
  -2   0  24  719.12   78.91
  -2   0  24  734.74   69.48
   2   0 -23    4.57   39.78
   2   0 -23   16.56   25.71
  -2   0  23    6.93   33.42
  -2   0  23   11.18   28.48
   2   0 -22 2342.97  146.96
   2   0 -22 2191.05  113.19
  -2   0  22 2122.49  131.25
  -2   0  22 2544.61  125.66
   2   0 -21  -11.45   31.69
   2   0 -21    5.91   21.62
  -2   0  21   26.93   27.21
  -2   0  21   34.28   23.15
   2   0 -20  133.10   37.85
   2   0 -20  104.62   27.70
  -2   0  20  156.30   32.80
  -2   0  20  127.06   28.95
   2   0 -19    8.78   26.97
   2   0 -19   18.67   18.76
  -2   0  19   14.97   23.76
  -2   0  19   27.34   36.26
   2   0 -18  628.79   53.68
   2   0 -18  547.69   39.86
  -2   0  18  584.95   62.73
   2   0 -17   -9.06   24.54
   2   0 -17   -5.47   17.24
  -2   0  17   28.78   37.96
  -2   0  17  -21.65   32.09
   2   0 -16  223.59   30.01
   2   0 -16  136.83   22.24
  -2   0  16  121.60   46.46
  -2   0  16  172.98   24.82
   2   0 -15   39.35   40.58
   2   0 -15    6.60   15.55
  -2   0  15   -3.65   37.68
  -2   0  15   17.31   17.10
   2   0 -1420053.80 1353.53
   2   0 -1419610.50 1183.87
  -2   0  1421482.30 1372.72
  -2   0  1421341.40 1274.37
   2   0 -13  -11.00   20.15
   2   0 -13   15.76   14.55
  -2   0  13   13.38   32.01
  -2   0  13   -0.18   15.45
   2   0 -12 2307.46   95.01
   2   0 -12 2141.88   76.09
  -2   0  12 2241.02  114.29
  -2   0  12 2378.37   84.81
  -2   0  12 2276.71   81.09
   2   0 -11   29.60   18.50
   2   0 -11  -10.14   12.84
  -2   0  11    1.11   18.18
  -2   0  11   -8.41   23.50
  -2   0  11   15.57   13.58
   2   0 -1045819.30 3663.98
   2   0 -1042489.80 3259.03
  -2   0  1045058.70 3612.64
  -2   0  1045359.20 3650.50
  -2   0  1045124.90 3398.06
   2   0  -9    9.33   20.37
   2   0  -9   50.42   14.10
  -2   0   9   47.16   33.22
  -2   0   9   -5.66   26.58
  -2   0   9   46.22   23.78
   2   0  -8  140.78   34.61
   2   0  -8  118.98   14.71
  -2   0   8  118.60   32.86
  -2   0   8  138.52   26.70
  -2   0   8  126.00   15.17
   2   0  -7   -7.62   25.24
   2   0  -7    2.51   13.74
   2   0  -7   19.31   10.23
  -2   0   7   18.79   22.98
  -2   0   7   -0.93   12.52
  -2   0   7   20.28   10.17
   2   0  -610909.90  434.48
   2   0  -610258.00  405.75
   2   0  -610011.90  380.18
  -2   0   610473.20  415.51
  -2   0   610429.60  410.99
  -2   0   610540.30  393.96
   2   0  -5   15.30   10.53
   2   0  -5    3.04   15.47
   2   0  -5   12.44    7.02
  -2   0   5   23.74   10.22
  -2   0   5    5.90    9.05
  -2   0   5   13.18   11.38
   2   0   466306.30 5776.34
   2   0   465970.40 5634.81
   2   0   468346.20 5800.26
  -2   0  -465190.80 5672.64
  -2   0  -467176.80 6353.96
   2   0   5   15.32   13.93
   2   0   5   13.54    7.48
   2   0   5   16.80    8.93
  -2   0  -5   19.28   13.89
  -2   0  -5   12.00    8.65
   2   0   6 6891.55  264.43
   2   0   6 6817.72  232.76
   2   0   6 7084.26  247.15
  -2   0  -6 6856.27  264.08
  -2   0  -6 6800.05  236.68
   2   0   7   11.37   32.11
   2   0   7   25.98   10.97
   2   0   7   71.13   14.12
  -2   0  -7   48.28   32.89
  -2   0  -7   56.70   13.28
   2   0   829170.20 1906.77
   2   0   829823.60 1805.97
   2   0   830472.30 1880.30
  -2   0  -830864.10 2071.64
  -2   0  -828868.20 1796.26
   2   0   9  -11.22   17.05
   2   0   9   -8.49   12.40
  -2   0  -9  -32.09   29.30
  -2   0  -9   12.10   20.09
   2   0  10 4451.63  188.19
   2   0  10 4188.80  178.73
   2   0  10 4778.28  181.45
  -2   0 -10 4348.99  216.30
  -2   0 -10 4626.12  190.90
   2   0  11   15.22   18.46
   2   0  11  -15.12   16.14
   2   0  11    6.01   13.47
  -2   0 -11   -8.78   30.13
  -2   0 -11   11.35   12.01
   2   0  12  564.50   37.45
   2   0  12  572.43   34.35
   2   0  12  591.43   30.01
  -2   0 -12  562.42   58.97
  -2   0 -12  551.80   28.17
   2   0  13   34.69   19.16
   2   0  13    6.84   16.95
   2   0  13  -13.16   14.72
  -2   0 -13   -3.65   35.40
  -2   0 -13   22.10   13.59
   2   0  14 3806.32  205.76
   2   0  14 3896.07  194.94
   2   0  14 3777.36  156.03
  -2   0 -14 3899.97  214.20
  -2   0 -14 3490.93  144.89
   2   0  15  -28.41   35.31
   2   0  15  -24.62   28.79
   2   0  15   10.82   11.88
   2   0  15  -22.64   17.81
  -2   0 -15  -19.84   37.94
  -2   0 -15  -11.14   16.39
   2   0  16  435.32   43.38
   2   0  16  508.53   38.53
   2   0  16  555.63   30.23
   2   0  16  518.51   39.99
  -2   0 -16  451.52   47.46
  -2   0 -16  445.67   37.27
   2   0  17    0.22   26.02
   2   0  17  -19.69   20.66
   2   0  17    5.97   13.97
   2   0  17  -34.10   22.19
  -2   0 -17   -2.13   27.38
  -2   0 -17  -29.90   19.47
   2   0  18 7016.12  374.90
   2   0  18 7252.48  377.82
   2   0  18 7453.44  342.01
   2   0  18 7834.95  378.45
  -2   0 -18 7479.59  410.45
  -2   0 -18 7239.79  344.11
   2   0  19   11.13   26.97
   2   0  19   19.28   20.98
   2   0  19   11.98   15.30
   2   0  19   -4.11   23.83
  -2   0 -19  -20.74   28.22
  -2   0 -19    4.77   33.92
   2   0  20  381.82   44.86
   2   0  20  305.44   35.54
   2   0  20  348.90   26.85
   2   0  20  369.04   37.93
  -2   0 -20  391.21   48.50
  -2   0 -20  318.56   50.92
   2   0  21   13.64   28.12
   2   0  21  -36.75   36.27
   2   0  21    3.17   15.07
   2   0  21   21.63   23.98
  -2   0 -21   10.66   30.17
  -2   0 -21    6.57   36.12
   2   0  22 1191.92   82.35
   2   0  22  975.48   89.20
   2   0  22 1078.39   56.46
   2   0  22 1275.76  105.32
  -2   0 -22 1101.38   87.53
  -2   0 -22 1077.59   66.79
   2   0  23   -2.11   37.94
   2   0  23  -49.23   25.50
   2   0  23   -5.20   19.23
   2   0  23  -16.40   52.25
  -2   0 -23   -6.34   37.01
  -2   0 -23   -8.80   26.04
   2   0  24  375.46   51.41
   2   0  24  426.83   64.87
   2   0  24  692.86  100.74
  -2   0 -24  607.59   78.71
  -2   0 -24  573.23   57.70
   2   0  25    9.23   27.27
   2   0  25   41.02   64.59
  -2   0 -25   15.71   43.22
  -2   0 -25   -7.20   32.86
   2   0  26  184.83   39.65
   2   0  26  179.64   50.83
   2   0  26  246.92   55.00
  -2   0 -26  144.58   48.94
   2   0  27   49.14   31.42
   2   0  27  -11.71   47.42
  -2   0 -27   14.74   43.10
   2   0  28 1365.27   97.70
   2   0  28 1877.42  147.01
  -2   0 -28 1755.14  133.92
   2   0  29   16.07   21.01
   2   0  29   -2.87   40.50
  -2   0 -29    1.99   34.84
   2   0  30  131.96   43.72
   2   0  30  187.40   33.31
   2   0  30  368.72   57.95
  -2   0 -30  255.92   50.45
   2   0  31   40.91   27.27
   2   0  31   10.81   21.53
   2   0  31   42.80   40.93
  -2   0 -31  -29.65   62.36
   2   0  32   71.33   33.23
   2   0  32   68.90   26.01
   2   0  32  148.02   50.44
   2   0  33    7.15   26.81
   2   0  33   19.16   20.61
   2   0  33   26.90   46.18
   2   0  34  -11.05   27.99
   2   0  34  -44.50   48.26
   2   0  35   -6.34   46.25
   2   0  35   37.35   33.75
   2   0  35   42.99   50.95
   2   0  36   36.70   44.60
   2   0  36   75.60   37.13
  -2   0 -36   87.28   54.34
   2   0  37   19.60   24.06
   2   0  37  -12.44   18.98
  -2   0 -37  -42.83   48.04
   2   0  38  -17.72   23.85
   2   0  38    8.83   18.97
  -2   0 -38   22.69   47.57
   2  -2 -39   51.71   44.11
  -2  -2  39   -6.58   31.25
  -2   2  39  -37.56   53.76
   2  -2 -38  -35.55   48.43
  -2  -2  38  -43.84   34.13
  -2   2  38   -4.59   55.57
  -2  -2  37   38.75   38.38
  -2  -2  37   53.59   49.99
   2  -2 -36  -89.12   61.40
  -2   2  36  -22.43   21.42
  -2   2  35   -3.50   16.24
  -2   2  35   20.23   21.60
  -2   2  34   -2.64   14.97
  -2   2  34   -5.48   12.05
  -2   2  34   62.19   39.76
  -2  -2  34   50.25   41.98
  -2  -2  33   23.35   44.10
  -2   2  33  -16.23   25.00
  -2   2  33   -2.76   13.15
  -2   2  33   -0.56   42.00
  -2  -2  33  -17.82   40.62
   2  -2 -32  192.51   44.50
   2   2 -32  142.42   46.76
  -2   2  32   44.72   36.47
  -2   2  32  173.02   52.29
  -2  -2  32  215.37   54.42
   2  -2 -31  -24.52   34.39
   2   2 -31  -40.20   37.90
  -2   2  31   -2.28   31.35
  -2   2  31  -11.02   15.65
  -2   2  31    3.85   39.92
  -2  -2  31  -18.02   42.44
   2  -2 -30   15.86   33.61
   2   2 -30   34.58   36.68
  -2   2  30  -33.74   30.63
  -2   2  30  -32.66   25.23
  -2   2  30   33.09   37.26
  -2  -2  30   25.79   39.87
   2  -2 -29   26.38   35.33
   2   2 -29   76.92   40.81
  -2   2  29   49.30   21.38
  -2   2  29    0.78   41.12
  -2  -2  29  145.39   47.82
   2  -2 -28   38.36   33.78
   2   2 -28   86.63   37.06
  -2   2  28  -10.29   19.56
  -2   2  28  -11.14   37.39
  -2  -2  28   36.02   41.47
   2  -2 -27  476.63   81.12
   2  -2 -27  433.31   59.83
   2   2 -27  508.72   66.91
  -2   2  27  524.96   64.82
  -2  -2  27  542.04  111.86
   2   2 -26  -30.69   41.79
   2  -2 -26   -4.87   41.58
   2  -2 -26  -21.58   30.84
   2   2 -26   -7.83   34.26
  -2   2  26   52.41   33.95
  -2  -2  26   77.16   61.31
   2   2 -25  821.64   86.61
   2  -2 -25  775.19   84.50
   2  -2 -25  716.13   64.76
   2   2 -25  786.15   65.38
  -2   2  25  775.29   69.64
  -2  -2  25  817.33   69.28
   2   2 -24  104.93   44.76
   2  -2 -24   86.98   54.16
   2   2 -24  134.08   37.03
  -2   2  24   81.78   17.72
  -2   2  24  102.91   36.45
  -2  -2  24  158.61   37.30
   2   2 -23   -5.05   36.50
   2  -2 -23    5.44   45.17
   2   2 -23    6.52   27.91
  -2  -2  23   -7.88   33.87
  -2   2  23   22.00   29.72
  -2  -2  23   57.73   32.37
   2   2 -22 1745.74  119.21
   2  -2 -22 1682.73  123.72
   2   2 -22 1607.99   95.47
  -2  -2  22 1579.57  110.86
  -2   2  22 1752.61   98.79
  -2  -2  22 2040.04  106.20
   2   2 -21    3.73   31.12
   2  -2 -21   14.78   22.33
   2   2 -21   39.39   24.23
  -2  -2  21   16.02   28.52
  -2   2  21   -1.98   24.61
  -2  -2  21   21.57   25.61
   2   2 -20    9.08   27.95
   2  -2 -20   19.44   29.28
   2  -2 -20    3.99   19.34
   2   2 -20   30.29   21.27
  -2  -2  20    8.30   25.80
  -2   2  20    9.10   22.01
  -2  -2  20   44.85   23.21
   2   2 -19   34.62   28.70
   2  -2 -19   26.71   29.91
   2  -2 -19   54.62   19.59
   2   2 -19   49.73   21.49
  -2  -2  19    3.03   26.36
  -2   2  19    2.57   36.85
  -2  -2  19   45.25   23.25
   2   2 -18 1080.63   72.16
   2  -2 -18 1199.21   72.88
   2  -2 -18 1043.25   52.94
   2   2 -18 1010.06   55.88
  -2  -2  18  980.30   64.73
  -2   2  18 1030.04   82.39
  -2  -2  18 1165.34   82.78
   2   2 -17 1847.01   98.21
   2  -2 -17 1940.38   98.23
   2  -2 -17 1640.29   73.75
   2   2 -17 1748.30   78.57
  -2  -2  17 1598.90   88.93
  -2   2  17 1823.97  120.51
  -2  -2  17 1665.82   91.64
  -2   2  17 1786.54  107.60
  -2  -2  17 1931.79   82.19
   2   2 -16    4.08   25.09
   2  -2 -16   43.63   25.71
   2  -2 -16   35.81   18.30
   2   2 -16   34.24   18.71
  -2  -2  16    5.46   24.41
  -2   2  16   47.32   38.49
  -2  -2  16   44.05   22.80
  -2   2  16    9.19   34.35
  -2  -2  16   45.88   19.20
   2   2 -15   94.71   48.11
   2  -2 -15   99.88   29.25
   2  -2 -15   84.76   19.98
   2   2 -15  121.46   21.32
  -2  -2  15   90.38   40.68
  -2   2  15   78.23   43.61
  -2  -2  15  103.17   26.08
  -2   2  15  126.04   19.81
  -2   2  15   85.82   37.74
  -2  -2  15  139.23   22.52
   2   2 -14  968.80   90.47
   2  -2 -14  992.16   84.77
   2  -2 -14  861.94   69.48
   2   2 -14  930.36   46.34
  -2  -2  14  901.68   86.01
  -2   2  14  863.39   73.73
  -2  -2  14  965.91   58.40
  -2   2  14  953.03   43.98
  -2   2  14  842.53   76.16
  -2  -2  14  975.53   49.12
   2   2 -13 5589.02  295.51
   2  -2 -13 5872.18  253.40
   2  -2 -13 5296.19  243.25
   2   2 -13 5356.10  216.58
  -2  -2  13 5419.98  244.26
  -2   2  13 5379.89  259.47
  -2  -2  13 5446.67  249.90
  -2   2  13 5310.44  213.09
  -2   2  13 5467.71  262.79
  -2  -2  13 5831.75  226.43
   2   2 -12 6409.84  322.55
   2  -2 -12 7013.03  296.05
   2  -2 -12 5894.40  248.29
   2   2 -12 6009.06  249.27
  -2  -2  12 6319.46  282.26
  -2   2  12 5946.29  255.29
  -2  -2  12 6423.38  294.74
  -2   2  12 6718.06  247.33
  -2   2  12 6217.41  293.70
  -2  -2  12 6709.61  294.50
   2   2 -11 3958.04  201.82
   2  -2 -11 4653.07  179.69
   2  -2 -11 3648.16  142.63
   2   2 -11 4019.08  151.76
  -2  -2  11 3800.29  164.47
  -2   2  11 4198.71  161.52
  -2  -2  11 4271.64  182.86
  -2   2  11 4359.86  142.11
  -2   2  11 4024.75  177.14
  -2  -2  11 4891.92  167.76
   2   2 -10 1863.55  101.54
   2  -2 -10 2036.58  100.64
   2   2 -10 1901.97   87.81
   2  -2 -10 1788.44   60.36
   2   2 -10 1847.33   83.90
  -2  -2  10 1859.69   75.56
  -2   2  10 1840.31   71.26
  -2  -2  10 1811.37   80.05
  -2   2  10 1977.00   61.79
  -2   2  10 1849.71   63.90
  -2  -2  10 1970.98   67.12
   2   2  -9   18.10   28.43
   2  -2  -9   21.39   15.41
   2  -2  -9   16.70   10.86
   2   2  -9   35.71   12.89
  -2  -2   9   25.10   16.57
  -2   2   9   24.30   15.11
  -2  -2   9   22.54   18.89
  -2   2   9   21.47    5.13
  -2   2   9   13.24   11.61
  -2  -2   9    8.89   12.14
   2   2  -8  158.93   38.07
   2  -2  -8  263.12   23.10
   2   2  -8  331.47   47.67
   2  -2  -8  213.50   25.36
   2   2  -8  300.81   20.10
  -2   2   8  232.19   21.96
  -2  -2   8  255.07   28.84
   2   2  -7 3955.56  143.49
   2  -2  -7 4517.02  172.49
   2   2  -7 4015.21  162.65
   2  -2  -7 3982.80  123.83
   2   2  -7 4034.94  131.59
  -2  -2   7 3973.14  162.92
  -2   2   7 4062.23  159.86
  -2  -2   7 3837.44  152.27
  -2   2   7 3973.68  126.65
  -2  -2   7 4353.66  138.30
   2   2  -6 2141.81   72.54
   2  -2  -6 2194.20   71.03
   2   2  -6 2159.61   87.17
   2  -2  -6 2148.32   60.71
   2   2  -6 2190.56   83.14
  -2  -2   6 2213.04   72.67
  -2   2   6 2173.59   70.50
  -2  -2   6 2175.58   84.43
  -2   2   6 2122.32   60.85
  -2  -2   6 2235.69   82.63
   2   2  -5 3160.78  104.86
   2  -2  -5 3365.35  124.05
   2   2  -5 3568.69  134.89
   2  -2  -5 3779.91   95.45
   2  -2  -5 3479.74  112.88
   2   2  -5 3405.10  105.16
  -2  -2   5 3205.25  105.81
  -2   2   5 3304.86  122.21
  -2  -2   5 3583.47  130.24
  -2   2   5 3373.21   99.91
  -2  -2   5 3481.39  104.83
   2   2  -4 3673.76  127.10
   2  -2  -4 3918.86  115.38
   2   2  -4 3951.75  168.72
   2  -2  -4 3800.41   90.85
   2  -2  -4 3700.60  100.98
   2   2  -4 3895.72  115.67
  -2  -2   4 3700.51  111.28
  -2   2   4 3812.89  114.13
  -2  -2   4 3746.49  130.89
  -2   2   4 3751.50  102.64
  -2  -2   4 3988.14  114.15
   2   2  -3 5785.59  183.30
   2  -2  -3 5914.41  188.44
   2   2  -3 6133.67  217.23
   2  -2  -3 5975.99  172.24
   2  -2  -3 5949.97  176.20
   2   2  -3 6086.42  208.93
  -2  -2   3 5680.03  182.50
  -2   2   3 5791.22  187.60
  -2  -2   3 6615.87  259.18
  -2   2   3 5623.46  162.55
  -2   2   3 5923.62  187.17
  -2  -2   3 6292.00  197.18
   2   2  -2 4010.34  117.99
   2   2  -2 4400.56  140.24
   2  -2  -2 3995.04  107.34
   2  -2  -2 4133.53  107.46
  -2  -2   2 4032.30  108.50
  -2  -2   2 4434.30  139.53
  -2   2   2 4083.64  107.75
  -2   2   2 4203.89  111.20
  -2  -2   2 4425.01  124.23
   2  -2   132799.20 2142.52
   2   2   134801.30 2408.40
   2   2   139672.40 2430.44
   2   2   136691.10 2301.80
   2  -2   137257.60 2249.74
  -2   2  -132904.40 2105.64
  -2  -2  -135471.60 2152.19
  -2  -2  -139226.70 2413.46
  -2  -2  -137699.20 2384.67
  -2   2  -137520.30 2314.89
   2  -2   2 2528.45   94.59
   2   2   2 2646.56   69.51
   2   2   2 2715.09   71.83
   2   2   2 2482.02   68.96
   2  -2   2 2538.65   67.04
  -2   2  -2 2474.21   76.34
  -2  -2  -2 2669.65   62.33
  -2  -2  -2 2826.84   65.56
  -2  -2  -2 2432.51   66.35
  -2   2  -2 2609.74   69.92
   2  -2   3 2598.39  105.76
   2   2   3 2704.65   81.47
   2   2   3 2948.45   82.29
   2  -2   3 2932.95   73.41
  -2   2  -3 2593.66   86.43
  -2  -2  -3 2910.46   86.70
  -2  -2  -3 2865.34   81.09
  -2   2  -3 2815.88   72.61
   2  -2   418474.30  938.85
   2   2   418123.80  876.50
   2   2   420038.90  908.44
   2   2   418853.90  936.22
   2  -2   419090.00  888.73
  -2   2  -418814.90  987.33
  -2  -2  -418337.10  890.21
  -2  -2  -419326.20  868.77
  -2  -2  -418472.00  928.88
  -2   2  -418550.90  871.56
   2  -2   511093.30  481.06
   2   2   511321.70  455.66
   2   2   511741.20  423.68
   2   2   511372.20  456.53
   2  -2   511434.80  441.54
  -2   2  -511184.30  480.47
  -2  -2  -511483.60  488.28
  -2  -2  -510778.70  395.67
  -2  -2  -510783.20  440.28
  -2   2  -510769.40  426.57
   2  -2   6 2154.58  109.43
   2   2   6 2246.75   73.61
   2   2   6 2291.67   57.59
   2   2   6 2280.99   93.56
   2  -2   6 2437.78   83.30
  -2   2  -6 2197.27   87.47
  -2  -2  -6 2421.29   97.85
  -2  -2  -6 2337.46   52.61
  -2  -2  -6 2175.33   86.13
  -2   2  -6 2307.05   68.99
   2  -2   7 5628.42  228.68
   2   2   7 5746.44  235.79
   2   2   7 6062.08  190.16
   2   2   7 6043.38  220.91
   2  -2   7 6386.57  217.53
  -2   2  -7 5669.89  227.87
  -2  -2  -7 6361.09  236.56
  -2  -2  -7 6072.58  217.05
  -2   2  -7 5958.35  227.89
   2  -2   8 2018.31   80.43
   2   2   8 2007.77   87.60
   2  -2   8 1866.15   85.77
   2   2   8 2034.80   53.69
   2   2   8 1934.44   65.42
   2  -2   8 2149.42   64.87
  -2   2  -8 1973.01   78.62
  -2  -2  -8 2122.94   75.69
  -2  -2  -8 1967.47   80.48
  -2   2  -8 1919.59   75.46
   2  -2   9  434.44   49.89
   2   2   9  465.47   41.90
   2  -2   9  391.31   37.54
   2   2   9  416.25   12.78
   2   2   9  373.35   24.85
   2  -2   9  485.24   23.18
  -2   2  -9  388.75   31.96
  -2  -2  -9  451.04   28.84
  -2  -2  -9  413.48   22.81
  -2   2  -9  455.52   22.05
   2  -2  10   46.98   20.68
   2   2  10   40.87   29.21
   2  -2  10   34.36   23.43
   2   2  10   26.14   10.37
   2   2  10   48.40   25.23
   2  -2  10   31.87   14.28
  -2   2 -10   36.55   21.10
  -2  -2 -10   52.21   17.89
  -2  -2 -10   25.05   14.29
  -2   2 -10   30.30   13.22
   2  -2  11 2316.57   97.90
   2   2  11 2446.70  119.18
   2   2  11 2187.11   70.26
   2  -2  11 2274.79  104.75
   2   2  11 2364.49   70.83
   2   2  11 2336.05  105.83
   2  -2  11 2401.88  103.86
  -2   2 -11 2337.22  101.30
  -2  -2 -11 2372.38   94.46
  -2  -2 -11 2247.80   80.80
  -2   2 -11 2145.19   77.84
   2  -2  12   31.47   20.99
   2   2  12   26.68   32.47
   2  -2  12  -15.21   24.31
   2   2  12   10.75   11.39
   2   2  12   17.02   12.04
   2   2  12   22.36   16.91
   2  -2  12    4.89   15.56
  -2   2 -12  -12.20   22.53
  -2  -2 -12   -6.34   33.29
  -2  -2 -12  -11.60   26.42
  -2   2 -12    1.94   14.81
   2  -2  13 8028.74  391.12
   2   2  13 8007.32  427.77
   2   2  13 8247.15  374.91
   2   2  13 8086.68  312.85
   2   2  13 7863.86  354.96
   2  -2  13 8928.67  378.35
  -2   2 -13 7814.03  433.33
  -2  -2 -13 8683.23  450.69
  -2  -2 -13 7514.12  338.86
  -2   2 -13 7783.60  340.01
   2  -2  14  398.90   66.14
   2   2  14  423.30   55.67
   2   2  14  380.21   34.70
   2   2  14  421.00   18.25
   2   2  14  409.62   33.48
   2  -2  14  420.32   33.74
  -2   2 -14  439.10   64.75
  -2  -2 -14  452.79   40.27
  -2  -2 -14  403.47   31.61
  -2   2 -14  399.43   31.40
   2  -2  15  840.09   58.32
   2   2  15  874.04   80.10
   2   2  15  899.14   40.24
   2   2  15  879.80   32.21
   2   2  15  838.50   52.46
   2  -2  15  970.13   51.85
  -2   2 -15  843.77   89.13
  -2  -2 -15  923.97   62.75
  -2  -2 -15  827.96   48.97
  -2   2 -15  844.27   48.34
   2  -2  16  523.20   48.10
   2   2  16  511.05   70.21
   2   2  16  478.46   29.15
   2   2  16  493.01   22.58
   2   2  16  454.58   40.11
   2  -2  16  602.30   41.85
  -2   2 -16  541.86   79.30
  -2  -2 -16  571.95   48.83
  -2  -2 -16  500.47   40.84
  -2   2 -16  504.66   39.43
   2  -2  17 1087.26   71.88
   2   2  17 1051.22   61.30
   2   2  17 1083.33   48.18
   2   2  17 1096.36   39.42
   2   2  17 1085.21   58.82
   2  -2  17 1083.09   60.21
  -2   2 -17 1097.64  102.47
  -2  -2 -17 1089.77   69.61
  -2  -2 -17 1024.31   56.21
  -2   2 -17 1011.32   55.75
   2  -2  18   22.21   27.20
   2   2  18   -1.04   23.97
   2   2  18   27.25   23.56
   2  -2  18   33.44   25.31
   2   2  18   20.40    9.93
   2   2  18   20.88   22.56
   2  -2  18   49.60   23.07
  -2  -2 -18   36.34   26.51
  -2  -2 -18  -32.52   34.33
  -2   2 -18   18.82   20.16
   2  -2  19  374.18   45.10
   2   2  19  340.53   39.45
   2  -2  19  359.64   42.16
   2   2  19  289.78   37.03
   2   2  19  346.31   19.85
   2   2  19  352.15   36.12
   2  -2  19  395.06   57.48
  -2  -2 -19  368.27   44.44
  -2  -2 -19  320.69   51.84
  -2   2 -19  343.53   34.13
   2  -2  20 1888.29  118.49
   2   2  20 1829.96  104.10
   2  -2  20 1809.97  109.04
   2   2  20 1651.34   94.57
   2   2  20 1783.16   71.97
   2   2  20 2001.40   97.96
   2  -2  20 2076.82  132.83
  -2  -2 -20 2002.56  114.95
  -2  -2 -20 1915.05   90.75
  -2   2 -20 1867.37  120.17
   2   2  21  142.15   37.24
   2  -2  21  151.92   37.69
   2   2  21  181.22   21.64
   2   2  21  159.54   16.68
   2   2  21  210.97   33.62
   2  -2  21  212.62   58.51
  -2  -2 -21  160.50   41.44
  -2  -2 -21  167.18   30.75
  -2   2 -21  206.20   50.18
   2   2  22  869.31   72.55
   2  -2  22  837.95  108.91
   2   2  22  819.10   49.83
   2   2  22  819.68   40.77
   2   2  22  986.89   67.40
   2  -2  22 1023.24   71.11
  -2  -2 -22 1074.82   81.64
  -2  -2 -22  931.42   60.76
  -2   2 -22  935.76   94.10
   2   2  23  123.07   40.76
   2   2  23  107.60   22.68
   2   2  23  111.07   17.63
   2  -2  23  126.78   29.11
   2   2  23  137.66   38.48
   2  -2  23   92.87   39.00
  -2  -2 -23   86.67   33.68
  -2   2 -23   68.97   59.88
   2   2  24   43.28   38.40
   2   2  24    6.03   35.19
   2  -2  24  -31.80   58.46
   2   2  24   32.48   26.47
   2  -2  24   55.74   26.87
   2   2  24   31.57   36.37
   2  -2  24   42.08   36.52
  -2  -2 -24   22.75   31.97
  -2   2 -24   37.76   55.92
   2   2  25  392.92   60.39
   2  -2  25  304.56   53.17
   2   2  25  286.39   50.86
   2   2  25  282.43   39.88
   2  -2  25  359.40   43.25
   2   2  25  435.12   56.98
   2  -2  25  443.29   59.19
  -2  -2 -25  406.39   50.63
  -2   2 -25  318.78   52.26
   2  -2  26   63.90   41.61
   2   2  26   -0.71   38.91
   2  -2  26   -5.21   32.91
   2   2  26   -8.55   31.36
   2   2  26  -15.76   25.33
   2  -2  26  -24.01   25.67
   2   2  26   18.71   40.07
   2  -2  26   -1.65   35.22
  -2  -2 -26  -34.01   30.81
  -2   2 -26   56.84   32.40
   2  -2  27  -11.38   44.02
   2   2  27   51.98   41.41
   2  -2  27  -46.14   35.50
   2   2  27  -13.06   21.15
   2   2  27  -20.63   27.07
   2  -2  27  -39.76   28.76
   2   2  27   59.04   63.45
   2  -2  27   28.80   39.38
  -2  -2 -27   51.56   61.56
  -2   2 -27  -17.54   34.08
   2  -2  28   29.36   36.98
   2   2  28   18.76   22.58
   2   2  28   35.47   28.67
   2  -2  28   35.46   29.10
   2  -2  28   71.20   41.35
  -2  -2 -28   21.78   62.75
  -2   2 -28   77.52   38.44
   2  -2  29   29.93   35.90
   2   2  29   21.77   21.68
   2   2  29   24.99   16.71
   2  -2  29   19.74   29.99
   2  -2  29  111.29   40.76
  -2  -2 -29   48.69   39.92
  -2   2 -29   40.26   38.48
   2   2  30  -31.15   33.85
   2   2  30  -20.44   15.10
   2  -2  30   13.57   41.80
  -2  -2 -30  -55.31   36.64
  -2   2 -30    7.26   37.53
   2   2  31   31.58   32.20
   2   2  31    6.75   14.50
  -2  -2 -31   48.16   50.24
  -2  -2 -31   13.92   36.27
  -2   2 -31    5.43   36.64
   2   2  32    7.83   30.05
   2   2  32   30.42   14.88
  -2  -2 -32   78.10   40.68
  -2   2 -32   15.23   40.47
   2  -2  33  105.33   43.19
   2  -2  33  117.27   34.45
  -2  -2 -33  165.96   49.11
  -2   2 -33   84.92   47.66
   2  -2  34  -61.17   34.84
   2   2  34   -5.63   17.34
   2   2  34   -4.96   22.37
   2  -2  34  -19.16   27.54
   2   2  34   58.96   46.77
  -2  -2 -34  -41.03   40.07
  -2   2 -34   -8.98   41.69
   2  -2  35  -31.97   35.19
   2   2  35   -7.40   16.47
   2   2  35  -35.15   22.11
   2  -2  35   -6.70   27.98
   2   2  35  -32.65   48.76
   2  -2  35   39.09   51.13
  -2  -2 -35  -12.01   41.80
  -2   2 -35  -35.60   45.44
   2  -2  36   10.85   34.45
   2  -2  36   -7.57   26.96
   2   2  36   37.96   50.87
   2  -2  36  -13.92   51.51
  -2  -2 -36    8.22   42.47
  -2   2 -36   34.93   42.97
   2  -2  37   19.74   42.01
   2   2  37  146.00   63.81
   2  -2  37  143.10   65.84
   2   2  38   -6.67   54.84
   2  -2  38   12.86   54.94
   2   4 -38  -11.57   49.92
  -2   4  38  -55.61   52.57
  -2  -4  38   34.40   57.23
   2  -4 -37  -17.98   38.98
   2   4 -37  -20.72   47.69
  -2   4  37  -25.22   46.31
  -2  -4  37   64.90   52.70
   2  -4 -36   60.85   41.48
   2   4 -36   25.08   47.48
  -2   4  36   30.37   50.24
  -2  -4  36   20.90   52.88
   2  -4 -35  -39.13   37.81
   2   4 -35   -5.73   43.42
  -2   4  35  -63.60   42.61
  -2  -4  35   44.45   48.19
   2  -4 -34   -9.70   34.25
   2   4 -34   -8.23   39.44
  -2   4  34   16.91   40.06
  -2  -4  34   -2.41   42.85
   2  -4 -33  120.99   46.04
   2   4 -33  142.09   51.41
  -2   4  33  217.25   51.63
  -2  -4  33  195.94   56.15
   2   4 -32   -9.05   48.69
   2  -4 -32  -12.96   33.12
   2   4 -32    1.47   37.87
  -2   4  32   -4.24    7.86
  -2   4  32  -84.18   39.40
   2  -4 -31    4.70   31.82
   2   4 -31   25.73   36.69
  -2   4  31   -4.60    8.31
  -2   4  31   12.52   11.89
  -2   4  31   -9.55   37.62
   2  -4 -30  132.69   61.92
   2  -4 -30  147.14   42.38
   2   4 -30  106.48   48.33
  -2   4  30   89.40   47.14
  -2  -4  30  122.33   81.13
   2   4 -29   81.67   43.20
  -2   4  29  130.49   45.08
  -2  -4  29   92.62   46.89
   2  -4 -28  199.30   71.85
   2   4 -28  158.54   49.50
  -2   4  28  197.33   51.17
  -2  -4  28  187.22   48.54
   2  -4 -27   61.36   34.46
   2   4 -27   69.36   37.22
  -2  -4  27   -5.58   43.15
  -2   4  27   36.03    9.56
  -2   4  27   47.46   40.30
  -2  -4  27   83.48   40.84
   2  -4 -26   84.54   32.59
   2   4 -26   95.99   35.50
  -2  -4  26   77.81   44.55
  -2   4  26   34.88   16.21
  -2   4  26   28.24   38.83
  -2  -4  26  104.38   40.38
   2  -4 -25   23.98   26.78
   2   4 -25   -6.98   30.95
  -2  -4  25   12.70   36.14
  -2   4  25  -18.95   14.87
  -2   4  25   10.51   13.43
  -2   4  25   38.49   30.53
  -2  -4  25    3.88   32.26
   2  -4 -24  263.63   36.13
   2   4 -24  223.82   41.31
  -2   4  24  252.60   46.92
  -2   4  24  274.79   44.01
  -2  -4  24  291.18   47.32
   2  -4 -23  546.09   61.21
   2  -4 -23  423.92   44.48
   2   4 -23  469.54   49.30
  -2   4  23  421.89   54.52
  -2   4  23  474.15   52.49
  -2  -4  23  506.44   85.68
   2  -4 -22  802.36   76.51
   2  -4 -22  729.28   56.14
   2   4 -22  740.07   62.89
  -2   4  22  794.09   69.48
  -2   4  22  740.94   62.14
  -2  -4  22  869.95   64.71
   2   4 -21  452.92   55.36
   2  -4 -21  444.80   56.94
   2  -4 -21  402.11   62.38
   2   4 -21  459.40   44.77
  -2   4  21  425.27   49.79
  -2   4  21  391.99   44.69
  -2  -4  21  498.48   47.78
   2   4 -20  383.69   49.97
   2  -4 -20  516.17   53.85
   2  -4 -20  434.33   58.66
   2   4 -20  479.32   44.44
  -2   4  20  413.78   45.24
  -2   4  20  416.39   43.73
  -2  -4  20  482.57   47.39
   2   4 -19  314.26   46.64
   2  -4 -19  276.78   35.72
   2   4 -19  303.26   39.89
  -2  -4  19  308.49   44.90
  -2   4  19  334.39   41.65
  -2   4  19  291.73   38.39
  -2  -4  19  405.02   41.81
   2   4 -18  339.33   44.31
   2  -4 -18  349.44   68.11
   2  -4 -18  358.82   33.35
   2   4 -18  311.00   37.90
  -2  -4  18  323.92   43.38
  -2   4  18  357.62   40.12
  -2   4  18  325.63   36.15
  -2  -4  18  412.82   38.60
   2   4 -17   61.13   30.28
   2  -4 -17   88.34   28.89
   2  -4 -17   76.42   20.28
   2   4 -17   60.66   23.20
  -2  -4  17   88.68   27.81
  -2   4  17   75.59   41.28
  -2   4  17   88.87   23.94
  -2  -4  17   96.63   42.61
   2   4 -16 1980.53  108.40
   2  -4 -16 2246.64  109.09
   2  -4 -16 1977.24   83.33
   2   4 -16 1893.35   89.37
  -2  -4  16 1930.99  101.87
  -2   4  16 1982.82  125.11
  -2   4  16 1927.66   91.76
  -2  -4  16 2146.94   93.57
   2   4 -15 1442.05   79.70
   2  -4 -15 1641.48   82.15
   2  -4 -15 1568.65   64.89
   2   4 -15 1430.99   67.96
  -2  -4  15 1404.06   76.41
  -2   4  15 1440.15   99.89
  -2   4  15 1501.89   68.48
  -2  -4  15 1542.15   72.80
   2   4 -14  139.95   27.88
   2  -4 -14  126.28   27.91
   2  -4 -14   99.60   37.62
   2   4 -14  115.82   23.38
  -2  -4  14  119.07   27.65
  -2   4  14   84.04   40.83
  -2   4  14  131.36   21.99
  -2  -4  14  160.20   24.16
   2   4 -13  130.08   29.38
   2  -4 -13  233.08   49.06
   2  -4 -13   90.21   22.74
   2   4 -13  210.40   42.91
  -2  -4  13  134.33   49.48
  -2   4  13  170.73   26.56
  -2   4  13  117.27   24.36
   2   4 -12 1190.99   63.60
   2  -4 -12 1395.86   65.38
   2  -4 -12 1100.96   49.62
   2   4 -12 1239.03   82.90
  -2  -4  12 1165.51   62.39
  -2   4  12 1232.70   58.55
  -2   4  12 1117.27   53.97
  -2  -4  12 1289.14   84.12
   2   4 -11 2130.35   97.86
   2  -4 -11 2457.94   99.47
   2   4 -11 2473.98  124.91
   2  -4 -11 2163.26   81.29
   2   4 -11 2287.68   89.67
  -2  -4  11 2100.67   93.63
  -2   4  11 2265.92   92.94
  -2   4  11 2155.29  107.62
  -2  -4  11 2475.19   93.08
   2   4 -10 3617.14  147.55
   2  -4 -10 3941.80  172.38
   2   4 -10 3717.27  175.97
   2  -4 -10 3429.75  146.51
   2   4 -10 3482.45  131.22
  -2  -4  10 3566.43  142.62
  -2   4  10 3519.05  136.59
  -2   4  10 3537.97  153.18
  -2  -4  10 3825.01  137.68
   2   4  -9  174.32   36.92
   2  -4  -9  245.89   22.53
   2   4  -9  312.09   37.37
   2  -4  -9  201.06   17.63
   2   4  -9  253.44   21.51
  -2  -4   9  211.87   33.78
  -2   4   9  249.95   34.23
  -2   4   9  179.94   18.57
  -2  -4   9  278.48   32.68
   2   4  -8   38.77   26.53
   2  -4  -8   52.84   14.44
   2   4  -8   24.79   26.21
   2  -4  -8   20.47   10.56
   2   4  -8   39.32   22.38
  -2  -4   8   21.44   24.86
  -2   4   8   27.70   14.48
  -2   4   8   12.52   11.42
  -2  -4   8   50.55   13.30
   2   4  -7  530.89   27.47
   2  -4  -7  536.22   38.76
   2   4  -7  495.08   44.16
   2  -4  -7  531.45   12.51
   2  -4  -7  514.93   21.88
   2   4  -7  508.69   26.00
  -2  -4   7  540.75   27.66
  -2   4   7  516.81   26.14
  -2  -4   7  457.54   36.55
  -2   4   7  501.47   32.73
  -2  -4   7  542.10   25.33
   2   4  -6  215.78   20.43
   2  -4  -6  274.28   19.88
   2  -4  -6  266.58   10.65
   2  -4  -6  241.05   16.36
   2   4  -6  296.98   19.99
  -2  -4   6  193.65   30.45
  -2   4   6  253.14   20.32
  -2  -4   6  243.19   30.79
  -2   4   6  235.27   16.82
  -2  -4   6  297.37   20.42
   2   4  -511343.80  480.51
   2  -4  -511368.70  475.90
   2  -4  -510386.50  400.51
  -2  -4   511008.30  463.61
  -2   4   511124.10  464.46
  -2  -4   510086.80  475.43
  -2   4   510535.70  435.20
  -2  -4   511514.20  471.56
   2   4  -412995.60  622.36
   2  -4  -413825.80  616.53
   2   4  -413134.50  671.45
   2  -4  -413398.10  566.80
  -2  -4   413345.30  629.14
  -2  -4   413367.80  666.76
  -2   4   413356.70  617.64
   2   4  -3  275.37   25.32
   2  -4  -3  313.50   17.91
   2   4  -3  295.12   30.31
   2  -4  -3  289.18   12.19
  -2  -4   3  297.25   22.19
  -2  -4   3  321.72   28.73
  -2   4   3  294.76   16.79
   2   4  -2 5308.49  193.48
   2   4  -2 5261.15  207.13
  -2  -4   2 5349.62  206.10
  -2   4   2 5412.96  179.36
   2   4  -1 4571.88  149.75
   2   4  -1 4919.09  187.20
  -2  -4   1 5169.52  216.15
   2   4   0 5425.51  198.97
  -2  -4   0 5244.74  188.58
   2  -4   1  134.89   19.26
   2  -4   1  142.88   25.88
   2   4   1  205.99   18.17
  -2  -4  -1  177.52   17.92
   2  -4   2  300.25   24.52
   2  -4   2  339.79   32.42
   2   4   2  383.48   33.00
  -2  -4  -2  325.53   19.06
  -2   4  -2  337.55   16.29
   2  -4   3 5058.55  211.29
   2   4   3 5241.65  163.94
   2  -4   3 4826.24  199.73
   2   4   3 5024.42  179.58
   2   4   3 5018.85  175.76
   2  -4   3 5329.79  167.33
  -2   4  -3 4943.17  183.96
  -2  -4  -3 5247.83  160.07
  -2   4  -3 5161.63  181.95
   2   4   4  256.54   15.31
   2  -4   4  259.56   34.81
   2   4   4  326.90   21.76
   2   4   4  259.54   22.59
   2  -4   4  325.18   16.93
  -2  -4  -4  253.83   14.18
  -2  -4  -4  282.74   20.88
  -2   4  -4  319.21   17.71
   2  -4   511439.80  520.62
   2   4   511208.30  493.07
   2  -4   510868.60  538.09
   2   4   511695.40  470.00
   2   4   511694.70  502.10
   2  -4   512134.40  515.55
  -2   4  -510952.70  507.79
  -2  -4  -512238.70  529.14
  -2  -4  -513150.40  509.74
  -2  -4  -511138.60  479.70
  -2   4  -511300.70  478.58
   2  -4   6 1992.62   78.82
   2   4   6 2068.53   64.81
   2  -4   6 1987.74   93.00
   2   4   6 2050.54   86.80
   2  -4   6 2167.19   64.40
  -2   4  -6 1999.19   79.66
  -2  -4  -6 2168.44   68.28
  -2  -4  -6 2032.61   68.47
  -2   4  -6 2046.46   65.52
   2  -4   7  315.77   26.05
   2   4   7  270.37   18.10
   2  -4   7  267.61   35.90
   2   4   7  263.55   10.66
   2   4   7  269.79   20.06
   2  -4   7  273.29   17.63
  -2   4  -7  281.99   27.02
  -2  -4  -7  291.15   29.18
  -2  -4  -7  279.14    8.87
  -2  -4  -7  268.86   18.87
  -2   4  -7  259.31   27.44
   2  -4   8   53.68   18.77
   2   4   8   66.45   21.62
   2  -4   8   41.73   27.45
   2   4   8   48.16    6.51
   2   4   8   48.91   15.18
   2  -4   8   53.19   20.28
  -2   4  -8   63.32   34.26
  -2  -4  -8   54.85   14.38
  -2  -4  -8   42.81    3.66
  -2  -4  -8   50.83   13.92
  -2   4  -8   36.96   12.76
   2  -4   9  -19.85   33.12
   2   4   9   46.17   14.41
   2  -4   9   65.20   28.38
   2   4   9   34.79    3.53
   2   4   9   52.04   26.85
   2  -4   9   45.05   13.19
  -2   4  -9   41.55   20.81
  -2  -4  -9   63.49   15.48
  -2  -4  -9   34.42   25.68
  -2   4  -9   18.78   13.32
   2  -4  10 9987.69  491.12
   2   4  10 9800.86  463.67
   2   4  1010051.20  475.42
   2  -4  1011201.50  490.92
  -2   4 -10 9751.65  491.59
  -2  -4 -1010528.70  498.29
  -2  -4 -10 9848.40  456.54
  -2   4 -1010265.30  468.34
   2  -4  11 1451.63   75.10
   2   4  11 1380.08   62.56
   2   4  11 1333.38   30.48
   2   4  11 1462.87   67.69
   2  -4  11 1481.24   61.35
  -2   4 -11 1463.77   76.39
  -2  -4 -11 1506.68   68.28
  -2  -4 -11 1402.83   62.38
  -2   4 -11 1388.50   61.22
   2  -4  12 3095.66  143.15
   2   4  12 2765.55  119.71
   2   4  12 2712.76   76.80
   2   4  12 2877.12  122.42
   2  -4  12 3122.51  150.03
  -2   4 -12 2912.61  140.93
  -2  -4 -12 3113.57  169.17
  -2  -4 -12 2784.05  151.54
  -2   4 -12 2724.22  113.19
   2  -4  13  191.74   52.40
   2   4  13  186.69   27.45
   2   4  13  160.19    8.47
   2   4  13  165.37   29.17
   2  -4  13  206.31   25.73
  -2   4 -13  193.69   34.72
  -2  -4 -13  190.50   30.64
  -2  -4 -13  173.45   27.16
  -2   4 -13  118.33   44.14
   2  -4  14 1436.17   88.25
   2   4  14 1621.81   80.94
   2   4  14 1355.43   44.90
   2   4  14 1307.86  118.81
  -2   4 -14 1345.67  125.63
  -2  -4 -14 1892.61   95.76
  -2  -4 -14 1362.85   75.10
  -2   4 -14 1845.49  109.81
   2  -4  15 5963.18  306.69
   2   4  15 5715.45  277.24
   2   4  15 5831.17  217.04
   2   4  15 5934.31  318.24
   2  -4  15 6384.12  283.63
  -2   4 -15 5933.22  364.94
  -2  -4 -15 6264.19  312.88
  -2  -4 -15 5821.63  267.76
  -2   4 -15 5594.10  303.77
   2  -4  16  494.36   52.70
   2   4  16  505.46   20.76
   2   4  16  568.00   48.46
   2  -4  16  691.88   44.15
  -2   4 -16  543.20   77.66
  -2  -4 -16  565.87   51.58
  -2  -4 -16  497.88   40.06
  -2   4 -16  566.01   62.50
   2  -4  17  638.57   53.47
   2   4  17  532.13   17.84
   2   4  17  586.17   44.62
   2  -4  17  664.27   65.27
  -2  -4 -17  609.52   50.71
  -2  -4 -17  591.25   63.40
  -2   4 -17  556.37   40.79
   2   4  18   15.59   10.12
   2   4  18    7.25    8.56
   2   4  18    5.30   21.46
   2  -4  18  -47.65   37.84
  -2   4 -18  -12.87   27.00
  -2  -4 -18   21.14   19.79
  -2   4 -18    7.22   20.15
   2  -4  19  -12.31   32.42
   2   4  19   28.04   11.86
   2   4  19   -0.86    9.66
   2   4  19   22.06   25.09
   2  -4  19  -23.31   24.01
  -2   4 -19   35.66   29.60
  -2  -4 -19   17.26   21.99
  -2   4 -19   23.29   22.57
   2  -4  20 1693.51  111.26
   2  -4  20 1856.55  122.90
   2   4  20 1781.31   99.91
   2  -4  20 2016.04  101.74
  -2   4 -20 1681.04  116.79
  -2  -4 -20 1864.11   94.11
  -2   4 -20 1705.32   92.30
   2  -4  21   -2.79   31.48
   2  -4  21  -45.09   32.18
   2   4  21    1.19    8.49
   2   4  21  -14.59   10.40
   2   4  21   16.96   26.55
   2  -4  21   -6.75   25.30
  -2   4 -21   67.10   33.14
  -2  -4 -21   45.17   22.03
  -2   4 -21   18.80   24.02
   2  -4  22  273.67   52.66
   2   4  22  192.60   25.93
   2   4  22  207.20   19.73
   2   4  22  271.85   43.48
   2  -4  22  308.52   43.18
  -2   4 -22  231.77   52.84
  -2  -4 -22  313.24   51.32
  -2  -4 -22  309.97   39.05
  -2   4 -22  271.15   41.19
   2  -4  23   67.96   42.21
   2   4  23   35.62   19.23
   2   4  23   38.28   14.72
   2   4  23   90.26   35.22
   2  -4  23   47.17   34.50
  -2  -4 -23  100.37   40.65
  -2  -4 -23   81.79   52.00
  -2   4 -23   44.36   34.20
   2  -4  24 1039.28   96.48
   2   4  24 1006.26   85.79
   2  -4  24 1110.36   82.17
  -2  -4 -24 1075.93   96.17
  -2  -4 -24  971.85  107.35
  -2   4 -24  965.16   81.04
   2  -4  25  155.06   42.80
   2   4  25  222.15   46.38
   2  -4  25  203.08   47.24
  -2  -4 -25  241.96   54.79
  -2  -4 -25  225.49   43.13
  -2   4 -25  206.20   69.93
   2  -4  26   84.61   38.42
   2   4  26   76.12   44.13
   2  -4  26  261.86   72.88
  -2  -4 -26  179.63   38.86
  -2   4 -26  174.31   69.66
   2  -4  27   60.28   45.91
   2   4  27   45.52   16.90
   2  -4  27   32.54   33.91
   2   4  27  109.49   41.01
   2  -4  27   86.04   72.35
  -2  -4 -27  125.13   37.31
   2  -4  28   23.65   48.73
   2   4  28   56.64   21.32
   2  -4  28   81.88   36.72
   2   4  28  121.38   41.04
   2  -4  28  115.52   43.24
  -2  -4 -28  123.26   37.54
   2  -4  29   23.98   45.45
   2   4  29   20.29   19.25
   2  -4  29   51.26   36.53
   2   4  29  164.65   44.01
   2  -4  29  118.46   42.77
  -2  -4 -29   62.37   38.05
   2  -4  30   59.73   43.39
   2   4  30   -0.78   15.96
   2   4  30   12.73   14.56
   2  -4  30   62.53   33.61
   2   4  30   85.83   41.15
   2  -4  30   80.48   42.85
  -2  -4 -30   67.24   36.27
  -2   4 -30    9.63   64.85
   2   4  31  -16.29   13.26
   2   4  31    2.11   12.16
   2   4  31   26.41   39.17
   2  -4  31   23.86   39.93
  -2  -4 -31   10.00   56.84
   2   4  32   17.47   13.74
   2   4  32   63.17   44.64
   2  -4  32   58.29   44.64
   2   4  33   44.40   44.28
   2  -4  33   45.69   46.09
  -2  -4 -33   30.88   40.20
   2   4  34   -9.87   45.68
   2  -4  34   34.34   44.60
  -2  -4 -34   -6.46   51.87
  -2  -4 -34   -2.33   37.21
   2  -4  35  -26.72   42.73
   2   4  35   33.22   48.12
  -2  -4 -35   58.22   41.91
  -2   4 -35   53.07   44.21
   2  -4  36  -12.88   41.96
   2  -4  36   29.42   33.18
   2   4  36   35.50   84.48
  -2  -4 -36   21.46   42.65
  -2   4 -36   -4.33   45.51
   2  -4  37   31.58   48.14
   2  -4  37   52.28   34.78
   2   4  37  -51.53   94.48
  -2  -4 -37   79.97   48.51
  -2   4 -37   26.77   51.22
   2  -6 -37  -23.66   40.08
   2   6 -37  -72.73   49.28
  -2   6  37    8.18   48.95
   2  -6 -36   43.89   42.29
   2   6 -36   14.62   49.13
  -2   6  36   11.12   48.81
   2  -6 -35   27.58   40.04
   2   6 -35   11.74   46.57
  -2   6  35   24.95   45.03
  -2   6  34   87.39   51.38
  -2   6  32    5.35   43.30
  -2  -6  32   61.64   43.84
   2  -6 -31  179.31   42.93
  -2   6  31  145.65   52.86
  -2   6  31  197.54   86.51
  -2  -6  31  172.90   51.16
   2  -6 -30  -10.00   31.88
   2   6 -30    0.40   65.07
  -2   6  30   46.86   39.98
  -2   6  30   -1.01   62.70
  -2  -6  30   33.37   39.98
   2  -6 -29   15.47   31.93
   2   6 -29  -35.90   65.10
  -2  -6  29  -22.32   43.07
  -2   6  29   16.98   62.77
  -2  -6  29  -40.06   39.82
   2  -6 -28  515.91   59.90
   2   6 -28  522.72  108.08
  -2   6  28  476.31   73.05
  -2   6  28  576.69  108.12
  -2  -6  28  575.64   73.03
   2  -6 -27   30.80   35.41
   2   6 -27  -20.33   72.37
  -2   6  27   82.47   42.47
  -2   6  27   52.28   68.47
  -2  -6  27   61.71   76.03
   2  -6 -26 1149.26  118.05
   2  -6 -26 1051.88   83.46
   2   6 -26 1081.82  146.05
  -2   6  26 1006.90  102.40
  -2   6  26 1039.54  143.58
  -2  -6  26 1143.93  146.99
   2  -6 -25   36.08   43.03
   2  -6 -25   -0.77   48.34
   2   6 -25   64.50   60.08
  -2   6  25  -20.92   36.25
  -2   6  25   10.74   56.77
  -2  -6  25  -51.62   35.90
   2  -6 -24   15.18   39.30
   2  -6 -24   34.26   46.27
   2   6 -24  -46.28   55.98
  -2   6  24   32.10   33.19
  -2   6  24   35.37   54.57
  -2  -6  24   19.16   33.35
   2  -6 -23  335.11   41.69
   2   6 -23  378.88   78.10
  -2  -6  23  394.47   57.14
  -2   6  23  381.15   50.13
  -2   6  23  320.47   73.69
  -2  -6  23  379.90   48.84
   2  -6 -22   37.50   25.79
   2   6 -22   71.59   31.01
  -2  -6  22   45.33   35.69
  -2   6  22   66.97   30.58
  -2   6  22  104.68   29.93
  -2  -6  22   37.16   32.39
   2  -6 -21  861.12   57.25
   2   6 -21  846.49   67.56
  -2  -6  21  825.77   73.10
  -2   6  21  899.65   67.80
  -2   6  21  895.07   64.37
  -2  -6  21 1089.25   69.21
   2  -6 -20  110.99   33.42
   2  -6 -20   74.50   24.70
   2   6 -20   88.95   30.51
  -2  -6  20  103.86   32.75
  -2   6  20   61.38   30.08
  -2   6  20   48.14   29.12
  -2  -6  20   69.58   51.66
   2  -6 -19  373.94   49.69
   2  -6 -19  357.79   35.75
   2   6 -19  365.93   42.25
  -2  -6  19  382.34   46.35
  -2   6  19  384.06   43.01
  -2   6  19  329.15   40.67
  -2  -6  19  418.67   43.63
   2   6 -18  138.21   38.39
   2  -6 -18  193.53   40.35
   2  -6 -18   51.93   48.85
   2   6 -18  164.01   37.27
  -2  -6  18  133.43   36.94
  -2   6  18  178.10   34.60
  -2   6  18  102.22   31.45
  -2  -6  18  216.34   37.93
   2   6 -17  -12.48   27.18
   2  -6 -17  -42.88   26.55
   2  -6 -17  -34.03   20.71
   2   6 -17   21.74   22.91
  -2  -6  17   -0.85   43.07
  -2   6  17   10.40   22.81
  -2   6  17    7.89   21.13
  -2  -6  17  -16.42   23.70
   2   6 -16 4621.30  250.09
   2  -6 -16 5231.88  310.65
   2  -6 -16 4467.55  213.02
   2   6 -16 4654.45  232.35
  -2  -6  16 4724.65  292.42
  -2   6  16 4972.76  272.65
  -2   6  16 4465.25  223.83
  -2  -6  16 5188.84  246.24
   2   6 -15   -8.88   23.27
   2  -6 -15  -16.13   22.36
   2  -6 -15  -22.91   17.92
   2   6 -15  -28.35   21.43
  -2  -6  15   -8.33   22.27
  -2   6  15   24.00   34.01
  -2   6  15   -3.47   19.48
  -2  -6  15  -20.69   33.37
   2   6 -14   12.29   22.13
   2  -6 -14   29.74   21.29
   2  -6 -14   -6.13   27.49
   2   6 -14   50.62   19.27
  -2  -6  14   25.79   20.92
  -2   6  14   59.32   20.00
  -2   6  14  -13.09   30.64
  -2  -6  14   35.69   20.21
   2   6 -13   48.88   22.81
   2  -6 -13  108.01   23.89
   2  -6 -13   -7.09   29.15
   2   6 -13   83.77   36.02
  -2  -6  13   37.47   21.94
  -2   6  13   69.55   20.55
  -2   6  13   28.49   32.19
  -2  -6  13   98.71   21.77
   2   6 -12 2099.13   98.90
   2  -6 -12 2351.98  123.84
   2  -6 -12 2081.15   82.32
   2   6 -12 2179.27   92.77
  -2  -6  12 2181.64  119.06
  -2   6  12 2118.13   94.53
  -2   6  12 2100.25   87.90
  -2  -6  12 2322.53   95.18
   2   6 -11   79.41   33.94
   2  -6 -11   76.11   20.30
   2  -6 -11   56.46   16.46
   2   6 -11   59.82   20.70
  -2  -6  11  103.53   33.99
  -2   6  11   83.73   20.58
  -2   6  11   44.88   18.24
  -2  -6  11   35.98   34.26
   2   6 -10 5700.61  255.10
   2  -6 -10 5994.86  255.58
   2  -6 -10 5526.36  251.85
   2   6 -10 5508.94  238.65
  -2  -6  10 5455.03  239.28
  -2   6  10 5600.86  267.78
  -2   6  10 5771.73  234.97
  -2  -6  10 5648.74  239.87
   2   6  -9 1626.57   71.15
   2  -6  -9 1606.31   86.24
   2  -6  -9 1615.75   39.41
   2  -6  -9 1522.74   58.03
   2   6  -9 1400.88   63.11
  -2  -6   9 1665.94   69.35
  -2   6   9 1535.64   65.52
  -2   6   9 1534.90   79.91
  -2  -6   9 1556.63   65.20
   2   6  -8 1713.23   69.96
   2  -6  -8 1764.77   67.36
   2   6  -8 1821.66  103.94
   2  -6  -8 1609.42   40.53
   2  -6  -8 1633.03   58.99
   2   6  -8 1609.03   68.56
  -2  -6   8 1682.99   86.16
  -2   6   8 1669.76   66.21
  -2   6   8 1576.81   62.51
  -2  -6   8 1759.03   87.48
   2   6  -7 1339.99   56.45
   2  -6  -7 1438.73   57.11
   2   6  -7 1385.00   84.34
   2  -6  -7 1343.99   36.54
   2   6  -7 1290.31   58.73
  -2  -6   7 1374.23   55.52
  -2   6   7 1299.62   68.54
  -2  -6   7 1416.25   60.67
   2   6  -6 7052.23  284.24
   2   6  -6 6434.79  325.57
   2  -6  -6 6679.43  243.85
  -2  -6   6 6870.90  290.40
  -2  -6   6 6484.00  307.70
  -2  -6   6 7085.24  282.70
   2   6  -5 2695.00   98.66
   2   6  -5 2586.81  124.56
   2  -6  -5 2687.62   76.97
  -2  -6   5 2804.37   96.90
  -2  -6   5 2493.84  115.85
   2   6  -413704.20  714.79
   2   6  -414474.70  850.66
  -2  -6   414261.50  725.14
  -2  -6   414300.00  813.78
   2   6  -3 1820.35   66.26
   2   6  -3 1882.46   95.32
   2   6  -2 5781.88  214.24
   2   6  -2 5395.17  247.84
   2   6  -1  110.27   26.74
   2   6   0  939.64   51.79
   2   6   1  136.13   22.56
   2   6   2 3172.04  124.70
   2   6   3 1279.07   53.29
   2   6   410672.30  482.40
   2  -6   410726.30  472.68
  -2  -6  -410686.20  455.27
   2   6   5  343.18   20.61
   2  -6   5  326.37   32.45
  -2  -6  -5  296.17   26.79
  -2   6  -5  309.29   22.90
   2  -6   6  246.42   25.46
   2   6   6  217.29   16.56
   2   6   6  234.79   15.25
   2  -6   6  236.97   17.79
  -2   6  -6  196.49   41.37
  -2  -6  -6  241.11   16.46
  -2  -6  -6  241.13   11.73
  -2   6  -6  223.67   30.02
   2  -6   7 2740.14  115.25
   2   6   7 2797.87  118.79
   2   6   7 2764.40   90.21
   2   6   7 2872.73  114.62
   2  -6   7 2994.42  106.30
  -2   6  -7 2689.01  118.08
  -2  -6  -7 2824.76  116.81
  -2  -6  -7 3163.80   90.19
  -2   6  -7 2762.64  108.44
   2  -6   8 6026.56  295.24
   2   6   8 5860.88  241.41
   2   6   8 6002.81  254.42
   2  -6   8 5985.02  267.17
  -2   6  -8 6259.07  271.99
  -2  -6  -8 6182.36  253.13
  -2  -6  -8 6320.16  211.69
  -2   6  -8 5850.57  242.23
   2  -6   9 3083.05  134.50
   2   6   9 3128.82  121.74
   2   6   9 3089.61  128.08
   2  -6   9 3338.41  125.43
  -2   6  -9 3097.79  169.25
  -2  -6  -9 3230.23  125.52
  -2  -6  -9 2947.87   84.84
  -2  -6  -9 3040.54  122.56
  -2   6  -9 2960.13  145.43
   2  -6  10   34.18   22.20
   2   6  10   25.63   27.81
   2   6  10   13.51   32.69
   2  -6  10   48.38   17.58
  -2   6 -10   40.79   24.79
  -2  -6 -10   23.69   28.20
  -2  -6 -10   33.73   18.25
  -2   6 -10   49.22   18.38
   2  -6  11 1360.18  101.65
   2   6  11 1258.23   80.41
   2   6  11 1281.72   66.00
   2  -6  11 1417.22   86.37
  -2   6 -11 1354.53   77.53
  -2  -6 -11 1393.14   88.19
  -2  -6 -11 1301.12   61.87
  -2   6 -11 1323.06   63.31
   2  -6  12 8083.81  433.81
   2   6  12 8367.93  421.19
   2   6  12 8134.15  428.95
   2  -6  12 9299.26  443.84
  -2   6 -12 8145.62  448.14
  -2  -6 -12 8706.75  461.37
  -2  -6 -12 7862.31  444.73
  -2   6 -12 8690.84  436.18
   2  -6  13 1116.05   72.78
   2   6  13 1231.55   64.07
   2   6  13 1081.44   68.75
   2  -6  13 1520.36   70.73
  -2   6 -13 1128.40   74.74
  -2  -6 -13 1332.53   70.56
  -2  -6 -13 1113.57   64.23
  -2   6 -13 1405.63   68.13
   2  -6  14  350.71   39.25
   2   6  14  377.86   31.56
   2   6  14  357.57   33.58
   2  -6  14  390.05   31.88
  -2   6 -14  372.73   65.85
  -2  -6 -14  345.73   34.25
  -2  -6 -14  327.42   31.13
  -2   6 -14  359.43   31.84
   2  -6  15  178.60   53.96
   2   6  15  138.78   24.89
   2  -6  15  143.60   25.06
  -2   6 -15  193.62   53.49
  -2  -6 -15  100.45   43.93
  -2   6 -15  101.58   41.52
   2  -6  16 3423.28  179.20
   2   6  16 3078.65  161.03
   2   6  16 3177.82  201.13
   2  -6  16 3876.33  202.71
  -2   6 -16 3317.71  220.90
  -2  -6 -16 3870.42  225.03
  -2  -6 -16 3116.52  187.60
  -2   6 -16 3116.29  190.09
   2  -6  17  186.30   36.70
   2   6  17  198.89   29.46
   2  -6  17   83.86   47.63
   2   6  17  101.99   31.70
   2  -6  17  193.25   28.99
  -2   6 -17  126.22   37.79
  -2  -6 -17  163.29   33.18
  -2  -6 -17  157.48   28.79
  -2   6 -17  148.11   47.08
   2  -6  18  406.86   51.82
   2  -6  18  451.71   68.61
   2   6  18  446.23   43.11
   2  -6  18  511.54   43.76
  -2   6 -18  391.72   52.55
  -2  -6 -18  467.48   47.91
  -2  -6 -18  405.43   40.11
  -2   6 -18  433.81   40.65
   2  -6  19   -4.20   31.23
   2  -6  19  -40.88   37.79
   2   6  19   19.60   24.97
   2  -6  19   10.35   23.94
  -2   6 -19   24.79   31.74
  -2  -6 -19  -23.53   27.55
  -2  -6 -19   18.93   23.74
  -2   6 -19   11.73   23.76
   2  -6  20  674.83   73.28
   2   6  20  714.83   59.43
   2  -6  20  804.34   58.23
  -2   6 -20  674.51   71.62
  -2  -6 -20  730.34   65.78
  -2  -6 -20  746.48   83.23
  -2   6 -20  687.96   55.79
   2   6  21   22.59   28.99
   2  -6  21   35.20   27.78
  -2   6 -21   44.21   36.43
  -2  -6 -21    0.85   32.27
  -2  -6 -21   -6.06   42.57
  -2   6 -21  -15.45   27.51
   2   6  22  244.15   42.90
   2  -6  22  266.39   65.20
  -2   6 -22  266.01   53.03
  -2  -6 -22  219.51   38.52
  -2   6 -22  170.99   39.37
   2   6  23  115.82   38.92
   2  -6  23  135.76   64.26
  -2   6 -23  118.42   49.28
  -2  -6 -23  131.20   35.79
  -2   6 -23  106.78   35.62
   2  -6  24  320.06   64.29
   2   6  24  318.87   54.10
   2  -6  24  368.04   51.99
  -2   6 -24  337.44   64.63
  -2  -6 -24  296.41   48.95
  -2   6 -24  335.45   48.90
   2  -6  25  481.14   78.40
   2   6  25  461.83   67.57
   2  -6  25  562.39   69.45
  -2   6 -25  522.98   79.44
  -2  -6 -25  590.26   60.48
  -2   6 -25  514.76   63.00
   2  -6  26 1044.33  107.20
   2   6  26  985.80   93.14
   2  -6  26 1015.76   95.97
  -2   6 -26  852.24  113.11
  -2  -6 -26  982.16   84.76
  -2   6 -26  902.15   87.17
   2   6  27  -28.97   37.13
   2  -6  27   20.74   37.19
  -2   6 -27  -54.25   46.97
  -2  -6 -27    3.25   40.24
  -2  -6 -27    4.80   54.02
  -2   6 -27   18.07   34.66
   2   6  28  760.23   83.97
   2  -6  28  887.04   88.03
  -2   6 -28  684.64   98.27
  -2  -6 -28  817.86   96.20
  -2   6 -28  743.34   79.75
   2  -6  29   37.77   38.75
   2   6  29   32.15   41.84
   2  -6  29   57.98   40.03
  -2   6 -29  -26.53   51.49
  -2  -6 -29   40.60   36.34
  -2   6 -29   53.26   38.11
   2  -6  30   13.22   39.34
   2   6  30   35.16   42.97
  -2   6 -30   50.59   53.13
  -2  -6 -30   83.59   36.92
  -2   6 -30   29.86   39.27
   2  -6  31   -8.19   34.99
   2   6  31   24.02   40.70
  -2   6 -31   -1.31   50.95
  -2  -6 -31    8.53   33.37
  -2   6 -31   19.02   37.61
   2   6  32   87.06   47.73
  -2   6 -32   93.07   58.22
  -2  -6 -32   83.80   41.11
  -2   6 -32   51.15   44.28
   2   6  33   27.99   43.46
   2  -6  33    1.50   43.16
  -2  -6 -33  -21.76   37.39
  -2   6 -33   11.79   36.72
   2   6  34  -16.20   50.23
   2  -6  34   98.72   52.92
  -2  -6 -34   83.23   43.72
  -2   6 -34   33.31   47.21
   2   6  35   41.24   49.92
   2  -6  35   21.96   53.14
   2   6  36   59.34   50.70
   2  -6  36    0.98   52.48
  -2  -8  35   28.70   48.95
   2  -8 -34   66.95   41.16
   2   8 -34  144.14   52.74
  -2  -8  34   19.96   55.67
   2  -8 -33   99.07   39.67
   2   8 -33    3.16   47.24
  -2  -8  33   -3.80   48.86
   2  -8 -32   61.24   37.41
   2   8 -32   28.88   47.52
  -2   8  32   47.75   43.03
  -2  -8  32   39.95   49.17
   2  -8 -31   56.26   37.64
   2   8 -31   19.24   47.99
  -2   8  31   98.30   42.45
  -2  -8  31  114.23   49.35
   2  -8 -30    4.18   31.37
   2   8 -30  -17.95   37.37
  -2   8  30  -17.12   36.44
   2  -8 -29   84.68   37.14
   2   8 -29   80.77   47.99
  -2   8  29  143.57   68.09
   2  -8 -28  139.44   54.62
   2  -8 -28   66.60   61.65
   2   8 -28  148.24   46.75
  -2   8  28  117.38   68.31
  -2  -8  28  133.56   48.37
   2  -8 -27  -10.07   41.85
   2  -8 -27    9.55   52.11
   2   8 -27   34.79   37.42
  -2   8  27  -13.07   54.53
  -2  -8  27   -6.41   38.55
   2  -8 -26   63.67   54.86
   2  -8 -26  140.49   39.11
   2   8 -26  153.66   47.68
  -2   8  26   83.87   69.41
  -2  -8  26  120.03   48.00
   2  -8 -25  327.17   47.33
   2   8 -25  284.48   59.87
  -2   8  25  244.36   82.46
  -2  -8  25  333.81   61.05
   2  -8 -24  382.90   49.16
   2   8 -24  372.84   61.54
  -2  -8  24  298.95   62.30
  -2   8  24  348.14   85.41
  -2  -8  24  415.19   63.52
   2  -8 -23  368.43   46.41
   2   8 -23  395.11   86.75
  -2  -8  23  342.72   58.98
  -2   8  23  338.89   79.85
  -2  -8  23  355.49   87.04
   2  -8 -22  138.53   42.77
   2  -8 -22  116.06   32.43
   2   8 -22   94.77   64.82
  -2  -8  22   56.62   41.97
  -2   8  22  149.21   37.86
  -2   8  22   99.77   58.78
  -2  -8  22  163.32   67.28
   2  -8 -21  263.14   46.54
   2  -8 -21  209.28   52.84
   2   8 -21  230.52   71.24
  -2  -8  21  213.34   45.38
  -2   8  21  268.03   42.67
  -2   8  21  268.98   38.36
  -2  -8  21  284.04   44.04
   2  -8 -20   96.32   36.09
   2  -8 -20   97.88   26.80
   2   8 -20   48.59   56.32
  -2   8  20   69.43   31.89
  -2   8  20   73.87   29.33
  -2  -8  20  107.31   33.34
   2  -8 -19 1524.60  105.02
   2  -8 -19 1410.81   82.09
   2   8 -19 1448.17   95.82
  -2   8  19 1500.20   95.49
  -2   8  19 1376.36   87.55
  -2  -8  19 1606.49   96.43
   2   8 -18  816.41   96.14
   2  -8 -18  558.38   47.49
   2   8 -18  599.27   59.61
  -2  -8  18  585.17   59.41
  -2   8  18  592.07   55.24
  -2   8  18  578.88   52.21
  -2  -8  18  665.18   58.15
   2   8 -17   51.70   30.99
   2  -8 -17   64.53   23.06
   2   8 -17   54.45   29.96
  -2  -8  17   24.03   29.74
  -2   8  17   32.60   27.44
  -2   8  17   20.44   24.86
  -2  -8  17   15.27   47.71
   2   8 -16   50.49   27.01
   2  -8 -16  -24.32   26.16
   2  -8 -16   14.96   34.72
   2   8 -16    5.62   24.88
  -2  -8  16   -9.77   24.59
  -2   8  16   37.67   39.18
  -2   8  16  -15.13   21.05
  -2  -8  16   30.46   25.02
   2   8 -15 2053.50  117.75
   2  -8 -15 2216.29  115.30
   2  -8 -15 1982.04   99.00
   2   8 -15 1906.20  108.49
  -2  -8  15 2102.65  113.23
  -2   8  15 1948.08  137.56
  -2   8  15 1978.11  131.51
  -2  -8  15 2274.78  112.70
   2   8 -14  329.60   37.30
   2  -8 -14  289.42   35.25
   2  -8 -14  244.78   28.33
   2   8 -14  265.84   36.48
  -2  -8  14  281.12   53.63
  -2   8  14  288.94   33.41
  -2   8  14  379.31   55.09
  -2  -8  14  250.92   34.58
   2   8 -13  113.35   26.84
   2  -8 -13  158.08   40.99
   2  -8 -13  106.11   21.69
   2   8 -13   56.44   44.06
  -2  -8  13  111.68   42.05
  -2   8  13   91.05   24.11
  -2   8  13  112.05   23.98
  -2  -8  13  106.11   42.82
   2   8 -12  689.82   64.04
   2  -8 -12  646.25   42.08
   2  -8 -12  600.88   52.85
   2   8 -12  688.57   45.25
  -2  -8  12  631.51   41.74
  -2   8  12  643.93   41.03
  -2   8  12  589.67   39.06
  -2  -8  12  668.43   43.17
   2   8 -11  361.88   32.43
   2  -8 -11  384.64   30.62
   2  -8 -11  355.32   26.48
   2   8 -11  331.67   32.57
  -2  -8  11  334.52   31.12
  -2   8  11  319.13   27.73
  -2  -8  11  361.23   31.63
   2   8 -10  205.71   25.89
   2  -8 -10  221.55   39.58
   2  -8 -10  189.62   12.55
   2  -8 -10  189.60   22.03
   2   8 -10  160.71   27.54
  -2  -8  10  194.62   38.07
  -2   8  10  198.48   37.72
  -2  -8  10  204.84   26.85
   2   8  -9  390.44   43.68
   2  -8  -9  387.22   28.47
   2  -8  -9  333.61   17.64
   2   8  -9  329.15   29.43
  -2  -8   9  433.98   29.51
  -2   8   9  348.17   27.78
  -2  -8   9  378.67   46.39
   2   8  -8  886.59   46.56
   2  -8  -8  868.92   44.07
  -2  -8   8  911.75   44.09
  -2   8   8  784.91   42.37
   2   8  -7  965.79   48.26
   2  -8  -7 1100.38   68.78
   2  -8  -7  962.60   42.05
  -2  -8   7  878.91   59.97
   2   8  -6 3546.03  163.23
   2  -8  -6 3183.45  108.76
  -2  -8   6 3563.15  135.94
  -2  -8   6 3021.80  167.49
   2   8  -5   63.34   19.98
   2  -8  -5  117.63   13.71
  -2  -8   5   86.15   18.19
   2  -8   6  156.86   39.96
   2  -8   6  170.99   33.91
  -2  -8  -6  111.92   25.57
   2  -8   7  103.01   22.75
   2  -8   7   80.17   18.15
  -2   8  -7   78.71   24.15
  -2  -8  -7   86.28   15.12
  -2  -8  -7   59.57   10.99
  -2   8  -7   90.57   19.34
   2  -8   8  867.57   50.57
   2  -8   8  774.04   41.23
  -2   8  -8  852.48   51.95
  -2  -8  -8  778.42   37.03
  -2  -8  -8  812.47   37.51
  -2   8  -8  751.18   43.88
   2  -8   9 2272.99  140.23
   2   8   9 2398.83  102.55
   2   8   9 2597.04  121.89
   2  -8   9 2415.59  132.69
  -2   8  -9 2318.74  143.60
  -2  -8  -9 2588.92  129.94
  -2  -8  -9 2606.48   98.53
  -2   8  -9 2303.04  110.99
   2  -8  10   -8.26   25.34
   2   8  10   60.78   18.47
   2   8  10  -30.82   40.35
   2  -8  10   57.80   20.84
  -2   8 -10   17.19   24.37
  -2  -8 -10   47.62   19.90
  -2  -8 -10  -17.20   33.41
  -2   8 -10   53.62   34.04
   2  -8  11 4153.28  194.24
   2   8  11 3696.77  163.73
   2   8  11 3683.20  171.29
   2  -8  11 3945.09  169.40
  -2   8 -11 4008.19  187.56
  -2  -8 -11 3666.97  176.19
  -2  -8 -11 3838.38  167.34
  -2   8 -11 3459.94  167.79
   2  -8  12  -27.90   38.47
   2   8  12   30.70   28.35
   2   8  12    1.80   21.28
   2  -8  12   -4.92   17.98
  -2   8 -12   -9.36   24.18
  -2  -8 -12    4.38   28.85
  -2  -8 -12  -20.61   19.08
  -2   8 -12  -21.63   18.74
   2  -8  13  224.07   35.86
   2   8  13  246.21   28.75
   2   8  13  221.16   33.74
   2  -8  13  247.36   47.72
  -2   8 -13  286.04   37.75
  -2  -8 -13  286.90   48.60
  -2  -8 -13  189.02   50.49
  -2   8 -13  259.52   30.78
   2  -8  14 1691.63   98.58
   2   8  14 1438.37   79.73
   2   8  14 1508.41   86.78
   2  -8  14 1710.02   83.71
  -2   8 -14 1608.74  131.76
  -2  -8 -14 1591.71   87.30
  -2   8 -14 1572.89   84.07
   2  -8  15 1118.80   77.28
   2   8  15  946.57   62.65
   2   8  15  965.00  100.16
   2  -8  15 1085.29   66.64
  -2   8 -15  995.47  106.26
  -2  -8 -15 1114.38   70.22
  -2  -8 -15 1008.50   65.04
  -2   8 -15  994.71   93.65
   2  -8  16  338.07   44.81
   2   8  16  295.31   35.64
   2  -8  16  244.89   63.07
   2   8  16  313.27   60.03
   2  -8  16  320.94   37.52
  -2   8 -16  291.16   45.58
  -2  -8 -16  313.00   39.25
  -2  -8 -16  259.51   35.16
  -2   8 -16  308.16   58.71
   2   8  17  176.32   32.30
   2   8  17  238.57   35.59
   2  -8  17  234.43   32.77
  -2   8 -17  200.94   42.73
  -2  -8 -17  257.85   58.47
  -2   8 -17  148.00   56.17
   2   8  18   68.56   30.14
   2  -8  18   59.29   47.93
  -2   8 -18   72.01   35.86
  -2  -8 -18   76.54   44.44
  -2   8 -18   70.68   28.25
   2  -8  19   11.30   31.86
   2   8  19    0.48   25.86
   2  -8  19   39.14   42.34
  -2   8 -19  -17.00   33.36
  -2  -8 -19   28.57   29.30
  -2  -8 -19    4.04   23.84
  -2   8 -19    8.61   25.95
   2  -8  20  777.21   73.22
   2   8  20  688.15   64.73
   2  -8  20  790.46   62.56
  -2   8 -20  738.49   76.62
  -2  -8 -20  824.05   69.30
  -2  -8 -20  790.87   61.13
  -2   8 -20  680.56   60.83
   2  -8  21  361.15   57.56
   2   8  21  370.33   51.23
   2  -8  21  415.23   49.92
  -2   8 -21  451.57   62.08
  -2  -8 -21  471.96   55.68
  -2  -8 -21  392.54   46.15
  -2   8 -21  376.33   50.00
   2   8  22  -39.80   32.89
   2  -8  22  -40.19   32.75
  -2   8 -22  -32.72   40.22
  -2  -8 -22   -5.22   35.92
  -2  -8 -22  -11.60   28.68
  -2   8 -22  -34.13   32.29
   2   8  23  662.94   68.17
   2  -8  23  649.36   66.77
  -2  -8 -23  537.42   71.87
  -2  -8 -23  680.35   97.21
  -2   8 -23  564.64   65.55
   2   8  24  385.33   57.89
   2  -8  24  435.52   57.83
  -2  -8 -24  450.61   53.89
  -2   8 -24  365.78   58.18
   2   8  25   28.56   41.49
   2  -8  25   21.36   66.04
  -2  -8 -25   87.43   37.42
  -2   8 -25   86.97   40.98
   2  -8  26  -60.80   42.22
   2   8  26  -29.63   34.77
   2  -8  26   25.64   62.38
  -2  -8 -26   45.93   32.86
  -2   8 -26  -18.50   37.98
   2  -8  27  201.74   58.22
   2   8  27  137.68   48.27
   2  -8  27  133.16   50.18
  -2  -8 -27  152.60   43.26
  -2   8 -27  111.56   47.17
   2   8  28   31.09   37.73
   2  -8  28  -14.35   39.81
  -2  -8 -28   -2.69   34.45
  -2   8 -28    7.18   36.23
   2  -8  29    3.78   42.80
  -2   8 -29   59.89   41.26
   2  -8  30   11.89   41.85
  -2   8 -30   12.43   41.03
   2   8  31   90.16   89.23
   2  -8  31  104.31   55.96
  -2  -8 -31  158.15   48.43
  -2   8 -31  115.56   52.18
   2   8  32   -9.52   90.07
  -2  -8 -32   75.83   44.67
  -2   8 -32  119.45   50.91
   2   8  33   75.53   88.12
  -2  -8 -33   52.68   45.36
  -2   8 -33   77.78   50.52
   2  -8  34  -18.00   61.04
   2   8  34   65.89   87.36
  -2  -8 -34   67.88   45.21
  -2   8 -34   90.85   50.85
   2  -8  35   54.46   59.22
   2 -10 -33   36.31   34.77
   2  10 -33   16.57   46.40
  -2 -10  33    4.10   47.05
  -2  10  33   13.58   41.32
  -2 -10  33   37.50   47.38
   2 -10 -32   21.41   32.19
   2  10 -32   25.59   44.86
  -2 -10  32    3.86   45.54
  -2  10  32   -3.61   37.89
   2 -10 -31  202.86   48.29
   2  10 -31  303.52   65.45
  -2  10  31  188.37   57.24
   2  10 -30   73.14   44.28
  -2  10  30   14.34   40.30
  -2 -10  30   20.09   43.47
   2  10 -29  147.16   52.42
  -2  10  29   93.61   45.17
  -2 -10  29  111.51   50.34
   2 -10 -28  258.60   62.41
   2 -10 -28  207.96   44.99
   2  10 -28  206.89   56.81
  -2  10  28  164.89   49.09
  -2 -10  28  208.37   56.83
   2  10 -27   35.83   40.87
   2 -10 -27  -34.11   30.55
   2  10 -27  -21.96   40.00
  -2  10  27  -46.10   33.51
  -2 -10  27    6.66   39.46
   2  10 -26  -73.59   40.27
   2 -10 -26   -0.42   29.59
   2  10 -26  -35.43   36.99
  -2  10  26  -28.68   32.32
  -2 -10  26   61.80   37.01
   2  10 -25   25.53   36.85
   2 -10 -25   27.37   26.77
   2  10 -25  -29.37   35.36
  -2 -10  25   17.97   35.99
  -2  10  25   10.78   29.58
  -2 -10  25  -51.88   35.30
   2  10 -24   22.12   34.76
   2 -10 -24  -22.31   25.98
   2  10 -24   34.70   35.69
  -2 -10  24  -13.63   34.05
  -2  10  24  -17.06   47.58
  -2 -10  24   13.88   58.11
   2  10 -23  247.67   54.97
   2 -10 -23  246.88   53.25
   2 -10 -23  252.95   63.34
   2  10 -23  268.75   53.04
  -2  10  23  286.06   69.29
  -2 -10  23  262.90   50.80
   2  10 -22    9.39   36.58
   2 -10 -22    5.08   35.22
   2 -10 -22   26.12   25.92
   2  10 -22   27.00   35.75
  -2  10  22   34.04   51.56
  -2 -10  22   -0.76   34.10
   2  10 -21  261.48   55.31
   2 -10 -21  336.03   54.05
   2 -10 -21  297.98   39.90
   2  10 -21  318.45   53.59
  -2  10  21  277.32   46.05
  -2  10  21  293.08   45.44
  -2 -10  21  394.71   53.43
   2 -10 -20   81.31   36.77
   2 -10 -20   26.41   28.44
   2  10 -20   59.76   35.20
  -2  10  20   74.96   31.37
  -2  10  20  101.50   31.06
  -2 -10  20   72.52   34.85
   2 -10 -19  263.60   35.29
   2  10 -19  165.59   73.58
  -2 -10  19  242.91   43.90
  -2  10  19  264.82   40.24
  -2  10  19  246.90   38.91
  -2 -10  19  259.52   71.44
   2 -10 -18    3.79   45.83
   2 -10 -18   17.21   44.48
   2  10 -18   28.71   48.28
  -2 -10  18    9.49   28.49
  -2  10  18   10.18   25.36
  -2  10  18   20.90   25.93
  -2 -10  18   16.93   46.90
   2  10 -17  191.61   38.30
   2 -10 -17  171.96   37.47
   2 -10 -17  129.78   32.74
   2  10 -17  163.96   37.83
  -2 -10  17  220.54   36.53
  -2  10  17  156.73   33.78
  -2  10  17  135.47   31.81
  -2 -10  17  146.92   36.65
   2  10 -16  567.02   59.81
   2 -10 -16  592.43   57.02
   2 -10 -16  618.68   48.52
   2  10 -16  576.93   60.44
  -2 -10  16  599.16   55.32
  -2  10  16  560.72   51.43
  -2  10  16  565.59   51.87
  -2 -10  16  639.41   58.40
   2  10 -15   86.72   33.06
   2 -10 -15   56.20   31.57
   2 -10 -15   69.79   26.18
   2  10 -15   93.35   34.59
  -2 -10  15   46.58   49.31
  -2  10  15   37.54   47.64
  -2 -10  15  104.17   32.04
   2  10 -14  441.62   48.65
   2 -10 -14  468.11   74.89
   2 -10 -14  468.33   60.22
   2  10 -14  433.74   50.81
  -2 -10  14  446.26   48.47
  -2  10  14  433.91   48.31
  -2 -10  14  414.85   74.98
   2  10 -13   83.52   50.50
   2 -10 -13  110.68   32.78
   2 -10 -13  120.13   45.66
   2  10 -13  104.91   32.66
  -2 -10  13  111.29   31.11
  -2  10  13  113.02   32.35
  -2 -10  13   92.19   35.39
   2  10 -12 1350.70  107.87
   2 -10 -12 1345.41   79.22
   2 -10 -12 1254.86   70.95
  -2 -10  12 1328.07   77.52
  -2  10  12 1270.92   80.39
  -2 -10  12 1343.16   79.95
   2  10 -11  -21.12   21.70
   2 -10 -11  -14.42   21.22
   2 -10 -11    0.76    9.98
   2 -10 -11   21.00   18.89
  -2 -10  11  -62.53   34.15
  -2  10  11   -9.99   35.63
  -2 -10  11   -4.29   22.75
   2  10 -10  108.75   25.78
   2 -10 -10   79.91   38.37
   2 -10 -10   81.05   15.11
  -2 -10  10   96.20   40.21
  -2 -10  10   63.85   43.80
   2  10  -9  996.71   80.46
  -2 -10   9 1021.05   56.09
   2  10  -8  385.07   36.76
   2 -10  -8  324.51   19.87
  -2 -10   8  395.67   32.90
   2  10  -7 2738.66  128.72
  -2 -10   7 2861.05  145.52
   2 -10  -6   43.80   12.98
   2 -10  -5  690.25   34.04
   2 -10  -4  156.58   18.30
   2 -10   4  240.99   43.05
   2 -10   5  408.41   56.76
   2 -10   6  485.52   59.50
   2 -10   7 4455.10  273.79
   2 -10   7 4386.75  238.78
  -2 -10  -7 4568.62  232.47
   2 -10   8   54.01   27.78
   2 -10   8  108.36   39.45
   2 -10   8   65.34   23.02
  -2  10  -8   11.65   30.54
  -2 -10  -8   38.11   19.74
  -2 -10  -8   72.35   13.16
   2 -10   9  117.56   46.30
   2 -10   9   55.86   47.00
   2 -10   9  127.73   24.17
  -2  10  -9  163.21   48.75
  -2 -10  -9  101.71   21.04
  -2 -10  -9  118.47   19.74
   2 -10  10   68.08   27.86
   2 -10  10   26.73   46.78
   2 -10  10   66.07   38.81
  -2  10 -10   92.82   28.53
  -2 -10 -10   36.23   33.51
  -2 -10 -10   49.21   15.69
   2 -10  11 1795.65   98.33
   2  10  11 1550.81   94.23
   2 -10  11 1609.16  110.04
  -2  10 -11 1732.79  101.70
  -2 -10 -11 1614.38   86.21
  -2  10 -11 1527.38   87.39
   2 -10  12  135.16   35.80
   2  10  12  113.39   39.40
   2 -10  12  133.13   33.36
  -2  10 -12   94.65   37.24
  -2 -10 -12  161.88   30.58
  -2 -10 -12   98.85   34.09
  -2  10 -12  101.18   34.19
   2 -10  13 3078.65  209.54
   2  10  13 2686.76  161.74
   2 -10  13 2657.65  148.12
  -2  10 -13 2959.67  215.18
  -2 -10 -13 2670.74  146.53
  -2 -10 -13 2728.84  148.18
  -2  10 -13 2619.17  148.90
   2 -10  14   32.08   30.66
   2  10  14  -18.10   21.18
   2  10  14   -2.80   31.19
   2 -10  14    2.50   25.54
  -2  10 -14  -81.37   50.95
  -2 -10 -14  -58.65   39.89
  -2 -10 -14   14.49   27.36
  -2  10 -14    9.47   26.53
   2 -10  15   11.02   29.90
   2  10  15   -7.11   22.30
   2 -10  15   26.45   43.02
  -2  10 -15   29.05   29.70
  -2 -10 -15   -7.43   23.47
  -2  10 -15  -10.30   44.52
   2 -10  16   88.28   34.77
   2  10  16   54.72   27.07
   2  10  16   61.72   30.02
   2 -10  16   61.27   28.25
  -2  10 -16   73.50   35.22
  -2 -10 -16   39.98   29.25
  -2 -10 -16   82.04   27.63
  -2  10 -16   98.35   53.52
   2 -10  17  -12.92   33.43
   2  10  17   13.52   25.31
   2  10  17   28.87   27.32
   2 -10  17   38.19   25.80
  -2  10 -17   13.14   32.33
  -2 -10 -17   27.22   26.92
  -2 -10 -17    6.06   24.74
  -2  10 -17   14.76   26.90
   2  10  18  -22.63   26.94
   2 -10  18  -10.51   25.51
  -2  10 -18   -0.59   31.94
  -2 -10 -18    4.09   26.03
  -2 -10 -18    5.99   25.48
  -2  10 -18    7.15   26.32
   2  10  19  166.48   37.98
   2 -10  19  147.82   35.37
  -2  10 -19  167.31   45.08
  -2 -10 -19  117.23   58.30
  -2  10 -19  144.06   37.08
   2  10  20   39.00   32.26
   2 -10  20    5.48   49.03
  -2 -10 -20  -10.21   48.18
  -2  10 -20   26.73   31.24
   2 -10  21  393.48   61.63
   2  10  21  334.14   49.03
   2  10  21  412.67   55.35
   2 -10  21  427.54   80.13
  -2 -10 -21  374.57   50.38
  -2  10 -21  394.70   53.35
   2 -10  22   47.07   42.99
   2  10  22   25.67   34.28
   2  10  22   34.47   38.08
   2 -10  22   72.64   34.99
  -2 -10 -22   42.79   39.29
  -2 -10 -22   82.23   34.78
  -2  10 -22   12.33   36.65
   2  10  23  249.32   48.68
   2  10  23  283.95   87.04
   2 -10  23  321.92   52.77
  -2 -10 -23  334.90   55.26
  -2 -10 -23  273.99   48.43
  -2  10 -23  274.92   52.62
   2  10  24  -30.97   31.64
   2  10  24  -14.69   60.27
   2 -10  24   16.95   32.70
  -2 -10 -24  -13.66   34.20
  -2 -10 -24  -25.32   31.11
  -2  10 -24   28.91   34.81
   2  10  25   21.35   31.96
   2  10  25   33.55   61.52
   2 -10  25    8.20   34.28
  -2 -10 -25   12.89   54.67
  -2  10 -25  -16.69   36.65
   2  10  26   16.58   31.45
   2  10  26   31.14   56.67
   2 -10  26  -25.02   33.79
  -2 -10 -26   -6.77   31.06
  -2  10 -26   28.28   34.80
   2  10  27  -16.89   34.84
   2  10  27   31.48   60.80
  -2 -10 -27   39.11   33.22
   2 -10  28  -87.93   48.08
   2  10  28   -9.24   35.81
   2  10  28   45.65   65.13
  -2 -10 -28   -9.52   34.93
   2  10  29   -7.65   39.63
   2 -10  29    6.08   41.99
  -2 -10 -29   39.00   36.09
   2  10  30   77.30   46.80
   2 -10  30   -9.30   49.99
  -2 -10 -30   75.04   42.65
   2  10  31  118.72   55.20
   2 -10  31  149.96   55.44
   2  10  32   17.04   44.03
   2 -10  32  -31.95   44.78
   2 -12 -31   43.38   51.32
  -2  12  31   -5.57   37.70
  -2 -12  31  -13.00   42.96
   2 -12 -30   57.44   36.16
  -2  12  30   14.63   39.82
  -2 -12  30  102.11   48.53
   2 -12 -29  -10.10   43.80
   2 -12 -29   -3.62   30.97
  -2  12  29  -11.90   38.39
  -2  12  29  -20.36   35.97
  -2 -12  29   -6.40   41.80
   2 -12 -28   18.51   30.92
  -2  12  28   13.49   37.13
  -2  12  28    8.91   35.98
  -2 -12  28   18.26   41.24
   2 -12 -27   52.54   31.89
  -2  12  27    4.64   38.35
  -2  12  27   57.92   37.61
  -2 -12  27   22.78   43.01
   2 -12 -26   49.04   31.91
   2  12 -26   50.27   44.84
  -2 -12  26   36.90   42.54
  -2  12  26   59.58   39.22
  -2  12  26   40.18   36.24
   2  12 -25   37.29   41.75
   2 -12 -25   58.84   50.13
   2  12 -25   37.53   43.82
  -2 -12  25   41.67   41.26
  -2  12  25   27.19   34.57
  -2 -12  25   23.53   69.14
   2  12 -24  266.67   64.70
   2 -12 -24  431.07   65.92
   2 -12 -24  400.93   75.98
   2  12 -24  341.88   63.89
  -2  12  24  377.02   55.49
  -2 -12  24  460.65   63.51
   2  12 -23  136.07   49.20
   2 -12 -23  177.74   50.41
   2 -12 -23  213.35   39.35
   2  12 -23  198.60   51.29
  -2  12  23  131.04   65.94
  -2 -12  23  185.91   48.69
   2  12 -22  113.75   41.83
   2 -12 -22   85.91   41.99
   2 -12 -22  123.83   31.83
   2  12 -22   65.79   43.40
  -2  12  22   47.50   56.94
  -2 -12  22   88.89   42.22
   2  12 -21   62.19   38.44
   2 -12 -21   81.73   38.53
   2 -12 -21   51.66   29.33
   2  12 -21   38.13   39.30
  -2  12  21   96.15   56.31
  -2 -12  21  100.91   36.46
   2  12 -20   15.24   32.91
   2 -12 -20  -15.76   24.57
   2  12 -20   10.28   33.72
  -2  12  20  -46.95   30.64
  -2 -12  20  -25.06   55.63
   2 -12 -19   10.10   43.70
   2  12 -19   -5.27   34.16
  -2 -12  19   51.33   31.49
  -2  12  19   55.59   31.28
   2 -12 -18  -29.86   27.63
   2 -12 -18   24.78   22.82
   2  12 -18   29.50   29.06
  -2 -12  18   15.66   26.66
  -2  12  18  -13.60   26.52
  -2 -12  18  -21.71   28.55
   2  12 -17   -2.53   28.75
   2 -12 -17   16.66   27.52
   2 -12 -17   23.47   22.12
  -2 -12  17   15.71   27.38
  -2  12  17  -29.05   26.13
  -2 -12  17    5.99   29.18
   2  12 -16    7.73   28.94
   2 -12 -16   -8.35   27.53
   2 -12 -16  -12.89   22.54
  -2 -12  16  -13.84   42.68
  -2  12  16  -13.54   27.46
  -2 -12  16  -34.89   28.53
   2  12 -15   47.82   27.74
   2 -12 -15   18.14   26.59
   2 -12 -15  -36.92   37.59
  -2 -12  15   16.57   43.74
  -2  12  15  -60.92   43.77
  -2 -12  15    7.88   27.87
   2  12 -14  950.38   73.84
   2 -12 -14  859.73   95.90
   2 -12 -14  893.99   87.31
  -2 -12  14  965.10   72.02
  -2  12  14  890.29  102.34
  -2 -12  14  886.30  103.30
   2  12 -13   31.52   43.36
   2 -12 -13   29.44   25.83
   2 -12 -13   16.12    6.20
   2 -12 -13    3.64    8.39
   2 -12 -13   52.79   22.77
  -2 -12  13   -0.20   25.36
  -2  12  13   75.15   28.27
  -2 -12  13  -10.89   28.38
   2  12 -12   78.19   49.01
   2 -12 -12   40.12   29.41
   2 -12 -12   57.54   10.77
   2 -12 -12   45.37   13.74
   2 -12 -12   25.49   24.33
  -2 -12  12   75.35   27.19
  -2  12  12   50.91   30.21
  -2 -12  12   69.26   33.48
   2  12 -11  628.42   54.88
   2 -12 -11  515.34   51.73
   2 -12 -11  506.40   66.33
  -2 -12  11  519.16   69.76
  -2 -12  11  481.45   54.34
   2  12 -10 1365.98   89.45
  -2 -12  10 1404.65   81.63
  -2 -12  10 1148.85  116.91
   2  12  -9  901.12   88.54
  -2 -12   9  870.39   61.23
   2  12  -8  185.35   35.36
   2 -12  -8  167.49   20.47
  -2 -12   8  277.04   33.32
   2 -12  -7 1003.45   66.79
   2 -12  -4   25.93   16.58
   2 -12  -3   29.64   17.30
  -2 -12  -7   79.10   30.34
  -2 -12  -8   -1.07   16.59
   2 -12   9  -18.72   41.81
   2 -12   9   20.47   21.50
  -2  12  -9  -39.16   45.49
  -2 -12  -9   16.99   17.49
  -2 -12  -9  -11.69   20.50
  -2 -12  -9    0.44    9.80
   2 -12  10  278.88   38.40
   2 -12  10  237.97   34.09
  -2  12 -10  280.95   45.38
  -2 -12 -10  249.68   45.59
   2 -12  11   -2.82   25.93
   2 -12  11   34.29   39.60
  -2  12 -11  -30.11   29.12
  -2 -12 -11    3.92   19.23
   2 -12  12  118.15   32.92
   2  12  12   51.74   34.69
   2 -12  12   69.11   28.90
  -2  12 -12  118.50   37.11
  -2 -12 -12   99.52   25.16
  -2 -12 -12   42.08   13.03
  -2 -12 -12   40.65   11.19
  -2 -12 -12   51.90   30.07
   2 -12  13  438.92   80.79
   2  12  13  441.67   54.69
   2 -12  13  442.97   47.33
  -2  12 -13  373.64   79.71
  -2 -12 -13  385.14   42.93
  -2 -12 -13  364.98   47.04
   2 -12  14  693.99   96.96
   2 -12  14  668.80   59.80
  -2  12 -14  719.41   69.89
  -2 -12 -14  658.85   79.29
  -2 -12 -14  704.45   60.02
   2 -12  15    1.73   31.36
   2  12  15   -5.76   29.17
   2 -12  15   -5.26   25.66
  -2  12 -15   13.83   31.08
  -2 -12 -15  -41.35   38.80
  -2 -12 -15  -50.45   46.42
   2 -12  16  136.88   40.32
   2  12  16  124.46   38.69
   2 -12  16   96.22   55.36
  -2  12 -16  132.29   40.09
  -2 -12 -16  135.38   33.35
  -2 -12 -16   45.91   56.74
  -2  12 -16  133.63   35.92
   2 -12  17   28.31   34.47
   2  12  17   29.65   32.83
   2 -12  17  -22.09   28.65
  -2  12 -17    0.40   35.25
  -2 -12 -17    5.15   27.62
  -2 -12 -17   40.30   28.17
  -2  12 -17   27.30   30.52
   2  12  18   33.95   32.90
   2 -12  18   25.88   30.02
  -2  12 -18   -3.22   35.51
  -2 -12 -18   43.90   28.51
  -2 -12 -18  -14.30   28.45
  -2  12 -18    4.94   29.98
   2  12  19   58.68   40.20
   2 -12  19  100.27   34.41
  -2 -12 -19   49.71   33.33
  -2 -12 -19   74.84   35.37
  -2  12 -19   62.05   35.24
   2 -12  20   52.58   38.88
   2  12  20   61.61   29.90
   2  12  20   50.46   39.25
   2 -12  20   18.62   34.03
  -2 -12 -20   34.86   56.36
  -2  12 -20   25.85   35.35
   2 -12  21   67.32   40.99
   2  12  21   36.94   31.06
   2  12  21   36.02   63.61
   2 -12  21   46.16   57.83
  -2 -12 -21   53.15   52.27
  -2  12 -21   12.50   36.52
   2 -12  22   43.80   46.35
   2  12  22   76.62   35.16
   2  12  22   28.15   70.46
   2 -12  22   69.84   64.32
  -2 -12 -22  121.20   37.12
  -2  12 -22   82.73   65.57
   2  12  23  309.55   51.25
   2  12  23  325.29   86.72
   2 -12  23  337.30   54.58
  -2  12 -23  348.73   66.69
  -2 -12 -23  330.69   58.52
  -2 -12 -23  389.22   54.75
  -2  12 -23  333.31   89.34
   2  12  24  -12.07   30.77
   2  12  24   -7.64   35.70
   2 -12  24   -0.86   34.32
  -2  12 -24   67.97   41.39
  -2 -12 -24   58.04   35.73
  -2 -12 -24   -7.52   32.60
   2  12  25   98.50   43.84
   2 -12  25   86.62   41.56
  -2  12 -25   38.25   49.85
  -2 -12 -25   70.93   38.96
  -2  12 -25   53.77   69.49
   2  12  26  107.55   44.52
   2 -12  26   84.74   43.29
  -2  12 -26   -1.07   51.59
  -2 -12 -26  112.06   66.46
  -2  12 -26   82.81   74.03
   2  12  27   20.12   40.18
   2 -12  27    2.56   39.41
  -2  12 -27   16.73   45.99
  -2 -12 -27   -9.21   55.72
  -2  12 -27   11.94   39.46
   2  12  28   57.09   46.09
  -2  12 -28  -25.81   54.67
  -2 -12 -28   72.51   40.09
  -2  12 -28   70.67   46.42
   2  12  29   21.09   42.21
   2 -12  29   57.08   70.27
  -2 -12 -29  -35.70   36.84
  -2  12 -29   60.52   41.89
   2  12  30   60.44   48.38
   2 -12  30  131.87   50.49
  -2 -12 -30   65.35   42.51
  -2  12 -30   41.14   50.47
   2 -14 -27   10.47   28.80
   2  14 -27  -81.52   43.13
  -2  14  27   -5.72   36.37
  -2 -14  27    0.96   41.79
   2 -14 -26   18.94   46.64
   2  14 -26  -39.48   42.32
  -2  14  26   -3.70   35.91
  -2 -14  26   13.31   67.32
   2 -14 -25   61.03   51.00
  -2 -14  25   30.24   39.65
  -2  14  25    9.88   38.18
  -2 -14  25   26.13   44.12
   2 -14 -24   68.59   33.04
  -2 -14  24   34.26   39.84
  -2  14  24   49.68   36.66
  -2 -14  24   39.72   44.48
   2  14 -23   81.65   46.51
   2 -14 -23   87.70   43.95
   2 -14 -23   93.30   35.55
  -2 -14  23   73.99   43.41
  -2  14  23   71.97   41.33
  -2 -14  23  121.46   47.55
   2  14 -22  234.91   59.10
   2 -14 -22  315.46   57.58
   2 -14 -22  311.50   48.31
  -2  14  22  266.72   56.17
  -2 -14  22  328.30   60.36
   2  14 -21  262.79   55.26
   2 -14 -21  239.06   51.61
   2 -14 -21  268.73   44.99
  -2  14  21  275.05   76.51
  -2 -14  21  265.07   55.40
   2  14 -20   59.52   39.81
   2 -14 -20   36.13   48.15
  -2 -14  20   84.95   36.20
  -2  14  20   93.07   60.18
  -2 -14  20   16.07   65.27
   2  14 -19  320.89   57.35
   2 -14 -19  372.36   68.78
  -2 -14  19  237.86   53.90
  -2  14  19  381.49   54.40
  -2 -14  19  402.30   55.81
   2 -14 -18   27.92   30.25
   2 -14 -18  -32.76   26.51
  -2 -14  18   19.75   29.41
  -2  14  18  -59.00   31.92
  -2 -14  18  -29.14   32.74
   2 -14 -17  278.20   45.89
   2 -14 -17  248.48   38.72
  -2 -14  17  250.93   44.93
  -2  14  17  273.52   46.11
  -2 -14  17  272.33   48.27
   2  14 -16  -52.08   28.61
   2 -14 -16   17.15   25.98
   2 -14 -16   16.25   22.54
  -2  14  16   20.18   28.17
  -2 -14  16  -19.33   29.20
   2  14 -15    5.08   28.87
   2 -14 -15    7.67   25.89
   2 -14 -15  -18.26   37.56
  -2 -14  15   15.79   41.79
  -2  14  15    9.97   28.39
  -2 -14  15   -3.61   48.42
   2  14 -14   18.69   29.34
   2 -14 -14   45.41   42.83
   2 -14 -14   13.28    3.95
   2 -14 -14    0.95    5.36
   2 -14 -14   16.40   23.70
  -2 -14  14   28.13   24.46
  -2  14  14   12.72   28.58
  -2 -14  14  -22.64   48.87
   2  14 -13  211.74   61.36
   2 -14 -13  157.29   36.95
   2 -14 -13  146.19   33.77
  -2 -14  13  241.75   37.78
  -2 -14  13  216.95   42.02
   2  14 -12  189.39   61.54
   2 -14 -12  219.20   38.89
  -2 -14  12  226.70   37.65
   2  14 -11  127.16   34.32
   2 -14 -11   71.11   25.84
   2 -14 -11   63.66   14.26
  -2 -14  11  214.87   46.04
   2  14 -10    6.90   24.16
   2 -14 -10   13.32   18.21
  -2 -14  10  -34.68   36.25
   2  14  -9  195.21   33.41
   2 -14  -9   83.94   28.70
  -2 -14   9  167.71   31.03
   2 -14  -8   29.43   16.46
   2 -14  -7  272.39   29.11
   2 -14  -6  101.02   33.16
   2 -14  -5  308.35   47.54
   2 -14  -1  242.80   36.04
   2 -14   0    0.68   22.54
   2 -14   1 1809.45  127.70
   2 -14   2  361.24   60.09
  -2 -14  -8  190.68   25.93
  -2 -14  -8  167.70   21.34
   2 -14   9  108.11   52.05
  -2 -14  -9   97.21   23.98
  -2 -14  -9   74.71   29.28
   2 -14  10   83.70   28.71
   2 -14  10   31.49   25.55
  -2  14 -10    8.51   32.04
  -2 -14 -10   15.50   32.39
  -2 -14 -10    7.76   11.75
  -2 -14 -10   20.99   17.38
   2 -14  11   37.81   27.08
   2 -14  11   14.49   39.90
  -2  14 -11  -40.23   31.30
  -2 -14 -11   31.52   19.89
  -2 -14 -11    1.91   17.45
  -2 -14 -11   10.46    7.84
   2 -14  12   26.09   27.32
   2 -14  12  -18.49   23.78
  -2  14 -12   -6.65   49.32
  -2 -14 -12   11.32   19.48
  -2 -14 -12   -5.41    6.70
  -2 -14 -12    1.48   10.51
   2 -14  13   84.38   52.59
   2 -14  13   28.53   27.62
  -2  14 -13   77.81   34.48
  -2 -14 -13   -1.53   23.31
   2 -14  14   82.74   36.73
   2  14  14   84.98   37.86
   2 -14  14   85.03   31.01
  -2  14 -14   92.16   40.46
  -2 -14 -14    2.53   43.71
  -2 -14 -14   31.23   31.57
   2 -14  15   22.28   31.17
   2  14  15  -47.30   32.49
   2 -14  15   10.27   27.07
  -2  14 -15    9.89   33.52
  -2 -14 -15   28.50   38.48
   2 -14  16   87.70   38.95
   2  14  16   77.04   39.25
   2 -14  16   94.00   55.23
  -2  14 -16   26.79   41.21
  -2 -14 -16   46.73   29.80
   2 -14  17  377.02   60.73
   2  14  17  367.25   57.42
   2 -14  17  344.78   76.83
  -2  14 -17  386.48   62.87
  -2 -14 -17  349.96   50.19
  -2 -14 -17  364.58   50.81
   2 -14  18   13.61   30.58
  -2 -14 -18   22.27   28.33
  -2 -14 -18   -0.47   30.18
   2  14  19   15.12   67.79
   2 -14  19    2.29   34.74
  -2 -14 -19   67.22   32.88
  -2 -14 -19   80.43   34.14
   2 -14  20   -6.13   36.25
   2  14  20  106.92   55.90
   2 -14  20  -47.95   30.93
  -2  14 -20  -50.21   36.40
  -2 -14 -20   72.87   30.39
   2 -14  21   -0.11   38.15
   2  14  21   56.43   60.70
   2 -14  21    0.02   33.78
  -2  14 -21   49.37   37.81
  -2 -14 -21   48.23   51.38
  -2 -14 -21   -7.35   54.44
   2 -14  22    4.18   40.20
   2  14  22   40.37   38.98
   2 -14  22   91.57   60.41
  -2  14 -22   20.47   41.38
  -2 -14 -22   41.11   32.83
  -2 -14 -22   47.71   31.41
   2  14  23   48.20   42.06
   2 -14  23   22.50   64.22
  -2  14 -23   57.32   42.95
  -2 -14 -23   10.28   36.02
  -2 -14 -23   63.83   34.92
  -2  14 -23   53.10   40.89
   2  14  24  -13.74   38.15
   2 -14  24   -6.96   34.36
  -2  14 -24   15.66   41.31
  -2 -14 -24  -20.27   33.80
  -2 -14 -24    3.03   31.51
  -2  14 -24   57.69   37.31
   2  14  25  141.04   52.89
   2 -14  25  189.03   48.78
  -2 -14 -25  142.34   48.81
  -2 -14 -25  178.52   46.17
  -2  14 -25   82.65   53.30
   2  14  26  -39.47   41.16
   2 -14  26  -16.61   38.98
  -2 -14 -26   -8.52   35.96
  -2  14 -26  -17.79   42.20
   2  16 -22   42.89   33.92
   2 -16 -22  -51.77   30.78
   2 -16 -22   27.90   26.30
  -2  16  22  -16.57   34.10
  -2 -16  22   11.86   35.67
   2  16 -21  -47.10   37.07
   2 -16 -21   35.68   34.65
   2 -16 -21   49.77   29.60
  -2  16  21   55.18   37.48
  -2 -16  21   56.03   40.95
   2  16 -20   13.27   36.52
   2 -16 -20   23.36   35.06
   2 -16 -20   29.53   46.44
  -2  16  20   37.91   37.21
   2  16 -19  192.10   51.99
   2 -16 -19  200.51   63.50
  -2 -16  19  235.47   46.05
  -2  16  19  164.82   49.19
  -2 -16  19  211.61   82.77
   2 -16 -18  -36.37   25.97
  -2 -16  18   14.99   27.42
  -2  16  18    2.33   33.95
  -2 -16  18  -18.51   33.92
   2  16 -17  -42.18   47.64
   2 -16 -17   -9.62   27.30
   2 -16 -17   24.20   24.08
  -2 -16  17    9.19   25.92
  -2 -16  17   23.73   31.58
   2  16 -16   49.09   32.28
   2 -16 -16    3.67   29.60
   2 -16 -16   22.81   25.75
  -2 -16  16   43.08   26.54
  -2 -16  16   33.78   33.66
   2  16 -15    4.37   29.37
   2 -16 -15   35.96   27.46
   2 -16 -15   10.83   40.21
  -2 -16  15  -17.87   32.74
   2  16 -14   51.27   30.86
   2 -16 -14   12.34   44.18
   2 -16 -14    4.81   42.65
  -2 -16  14   40.20   54.94
   2  16 -13   53.97   26.94
   2 -16 -13    0.56   40.52
  -2 -16  13    7.15   23.70
   2  16 -12   -7.74   24.93
   2 -16 -12    6.57   22.81
  -2 -16  12    3.40   22.51
   2 -16 -11   10.03   11.36
   2 -16 -11    6.81   15.34
  -2 -16  11   29.81   23.04
   2 -16 -10    7.89   21.57
   2 -16 -10    7.31   11.33
  -2 -16  10   23.28   36.37
   2 -16  -9   29.89   23.24
  -2 -16   9   95.50   41.71
   2 -16  -8   20.94   22.19
   2 -16  -7   -0.44   16.10
   2 -16  -6   -3.39   15.95
   2 -16  -5  293.09   35.01
   2 -16  -4  -33.90   36.54
   2 -16  -2  -45.60   41.92
  -2 -16  -6  -12.43   21.12
  -2 -16  -7   26.26   19.51
  -2 -16  -7   18.19   14.00
  -2 -16  -8   16.42   27.10
  -2 -16  -8   25.25   22.39
  -2 -16  -9   77.94   28.63
  -2 -16  -9   78.29   17.33
  -2 -16 -10   10.30   20.88
  -2 -16 -10   15.49   12.43
  -2 -16 -10   28.27   10.46
   2 -16  11   80.85   40.06
   2 -16  11   70.10   54.63
  -2  16 -11  160.32   41.95
  -2 -16 -11  131.61   28.22
   2 -16  12  -21.91   48.12
   2 -16  12  -36.08   26.72
  -2  16 -12  -26.90   33.26
  -2 -16 -12    4.39   19.37
   2 -16  13  -18.60   46.68
   2 -16  13   53.61   26.80
  -2  16 -13  -29.07   31.87
  -2 -16 -13   -3.45   33.21
   2 -16  14   73.65   35.04
   2 -16  14   64.94   31.89
  -2  16 -14   55.55   39.51
  -2 -16 -14   62.24   40.05
   2 -16  15  -17.81   31.77
   2 -16  15    8.72   28.29
  -2  16 -15   13.56   36.26
  -2 -16 -15    2.09   22.84
  -2 -16 -15   19.47   30.00
   2 -16  16   30.23   33.27
   2 -16  16   15.37   48.73
  -2 -16 -16    9.58   24.80
   2  16  17  -27.12   37.83
   2 -16  17   40.67   52.37
  -2 -16 -17   21.88   25.57
  -2 -16 -17   34.58   30.79
   2  16  18  -35.59   35.30
   2 -16  18   10.12   29.48
  -2 -16 -18   21.57   24.10
  -2 -16 -18  -15.24   29.47
   2 -16  19    8.49   33.94
   2  16  19  -31.39   37.20
   2 -16  19    0.82   31.61
  -2  16 -19   12.41   36.64
  -2 -16 -19  -16.99   29.47
   2 -16  20  -24.63   36.58
   2  16  20   34.51   39.45
   2 -16  20   23.22   33.20
  -2  16 -20   56.06   41.26
  -2 -16 -20   21.66   31.25
   2 -16  21   49.91   39.23
   2  16  21   38.66   41.69
   2 -16  21   37.21   36.86
  -2  16 -21   -2.26   45.33
  -2 -16 -21   82.18   58.45
   2 -18 -15   -3.91   23.93
   2 -18 -15  -20.02   38.71
  -2 -18  15   42.55   22.05
  -2 -18  15   15.28   37.84
  -2 -18  15   38.86   32.82
   2 -18 -14   15.48   21.89
  -2 -18  14  -38.83   32.33
  -2 -18  14   -3.90   36.88
  -2 -18  14  -25.43   51.32
   2 -18 -13   13.69   22.70
  -2 -18  13   11.21   33.68
  -2 -18  12   -0.56   20.06
  -2 -18  11   37.37   21.71
  -2 -18  10   17.73   20.77
  -2 -18   9   20.69   30.53
   2 -18  -8   12.89   27.02
   2 -18  -8   19.14   13.43
   2 -18  -7   -4.95   23.12
   2 -18  -6   48.64   27.49
   2 -18  -5   47.43   22.19
   2 -18  -4    4.42   17.61
   2 -18  -3   -8.86   19.25
   2 -18  -2   30.32   23.70
  -2 -18  -3   66.74   43.00
  -2 -18  -3   16.85   19.18
  -2 -18  -4   -2.19   24.27
  -2 -18  -4   42.58   18.03
  -2 -18  -5   55.63   25.13
  -2 -18  -5   23.16   29.94
  -2 -18  -6    7.50   19.58
  -2 -18  -6    0.27   24.18
  -2 -18  -7   36.15   28.90
  -2 -18  -7    2.49   13.69
   2 -18  10   27.83   42.88
  -2 -18 -10  -16.47   16.76
   2 -18  11   56.27   43.04
   2 -18  11   -3.64   29.21
  -2 -18 -11   22.35   18.04
   2 -18  12  -22.35   28.71
   2 -18  12  -17.94   32.15
   2 -18  12   -3.98   27.84
   2 -18  13   63.34   30.18
   2 -18  13   -7.36   34.25
   2 -18  13   15.53   31.09
  -2 -18 -13   34.09   32.46
   2 -18  14   -4.65   27.77
   2 -18  14  -20.83   32.34
   2 -18  14  -24.40   28.43
  -2 -18 -14    4.80   19.47
   3  -1 -39   75.43   48.89
  -3  -1  39   15.87   42.15
  -3  -1  39    9.94   22.21
  -3  -1  39   17.11   56.01
  -3   1  39   18.74   53.90
   3  -1 -38   35.48   45.35
  -3   1  38   -1.25   19.28
  -3   1  38   20.40   16.12
  -3   1  38   48.07   51.57
   3  -1 -37  -11.81   42.56
  -3  -1  37  -32.60   27.66
  -3   1  37   10.93   18.25
  -3   1  37    6.93   15.87
  -3  -1  37   23.50   37.56
  -3   1  37   51.97   47.90
   3  -1 -36    3.15   59.46
   3  -1 -36   26.21   39.41
  -3  -1  36   16.19   28.59
  -3   1  36  -19.85   18.85
  -3   1  36   27.44   16.09
  -3   1  36   57.52   45.60
   3  -1 -35   -1.93   59.28
   3   1 -35  -36.75   42.89
   3  -1 -35  -52.47   40.21
  -3   1  35  -18.43   32.40
  -3   1  35  -35.98   28.33
  -3   1  35   -6.75   45.05
   3  -1 -34   69.10   53.07
   3  -1 -34    1.16   38.19
   3   1 -34  -28.77   37.36
  -3   1  34   17.40   32.37
  -3   1  34    4.40   43.52
   3  -1 -33    3.75   34.98
   3   1 -33   39.31   36.15
  -3   1  33    4.29   35.37
  -3   1  33  -26.36   37.98
  -3  -1  33  -18.47   39.21
   3   1 -32   13.12   40.21
  -3   1  32   92.05   44.05
  -3  -1  32    2.53   43.82
   3   1 -31  491.20   90.18
   3   1 -31  493.77   67.79
  -3   1  31  535.70   73.19
  -3  -1  31  581.33   75.28
   3   1 -30  -19.56   38.18
  -3  -1  30   -8.05   45.67
  -3   1  30   22.66   39.73
  -3  -1  30  -49.23   41.06
   3   1 -29   -1.49   39.25
  -3  -1  29   53.53   44.30
  -3  -1  29   29.49   40.16
   3  -1 -28   72.10   37.54
   3   1 -28   86.03   41.67
  -3  -1  28   77.65   48.19
  -3   1  28   81.85   68.67
  -3  -1  28   91.51   48.65
   3  -1 -27  174.44   51.89
   3  -1 -27   88.39   39.74
   3   1 -27   80.21   42.19
  -3  -1  27   81.89   50.26
  -3  -1  27   72.29   46.64
  -3   1  27  154.46   70.79
   3  -1 -26  603.26   83.98
   3  -1 -26  523.67   57.21
   3   1 -26  488.71   64.59
  -3  -1  26  563.13   67.10
  -3   1  26  559.64   99.10
   3  -1 -25   85.88   50.22
   3  -1 -25  106.69   34.36
   3   1 -25   69.53   36.54
  -3   1  25   51.48   38.96
  -3  -1  25   61.72   68.86
   3  -1 -24  277.55   53.96
   3  -1 -24  188.45   39.96
   3   1 -24  178.63   38.12
  -3   1  24  205.68   47.83
  -3  -1  24  157.78   67.55
   3  -1 -23   73.99   40.28
   3  -1 -23   32.63   29.20
   3   1 -23   64.87   30.80
  -3   1  23    7.72   33.61
  -3  -1  23   85.71   32.82
   3   1 -22  -40.94   37.73
   3  -1 -22   43.77   26.19
   3   1 -22   47.41   25.89
  -3   1  22   33.53   32.58
  -3   1  22    7.32   29.29
  -3  -1  22   67.42   28.37
   3   1 -21  384.65   51.99
   3  -1 -21  354.40   35.48
   3   1 -21  351.13   36.61
  -3   1  21  330.46   43.18
  -3   1  21  385.36   39.39
  -3  -1  21  409.99   39.56
   3   1 -20  114.85   33.75
   3  -1 -20  104.89   23.42
   3   1 -20  100.60   25.89
  -3   1  20  131.73   30.07
  -3   1  20   89.19   26.19
  -3  -1  20  143.63   26.72
   3   1 -19  180.15   35.81
   3  -1 -19  226.52   39.47
   3  -1 -19  179.48   25.97
   3   1 -19  182.46   26.02
  -3   1  19  189.69   32.34
  -3   1  19  226.46   28.40
  -3  -1  19  258.23   29.32
   3   1 -18   55.53   28.01
   3  -1 -18   84.12   28.93
   3  -1 -18   40.69   19.93
   3   1 -18   60.04   21.62
  -3   1  18   95.85   26.19
  -3   1  18   54.36   21.20
  -3  -1  18   69.21   21.57
   3   1 -17  240.78   34.65
   3  -1 -17  278.18   36.35
   3  -1 -17  211.09   40.40
   3   1 -17  229.51   30.09
  -3  -1  17  245.90   32.04
  -3   1  17  196.05   32.38
  -3   1  17  264.51   28.72
  -3  -1  17  257.81   28.02
   3   1 -16 1871.50   96.64
   3  -1 -16 2004.27   97.93
   3  -1 -16 1723.80   96.45
   3   1 -16 1815.91   82.24
  -3  -1  16 1790.45   91.21
  -3   1  16 1841.64   91.19
  -3   1  16 1886.30   80.82
  -3  -1  16 2060.34  112.99
   3   1 -15 9837.24  496.35
   3  -1 -1511107.10  531.55
   3  -1 -15 8890.17  445.81
   3   1 -15 8741.17  420.92
  -3  -1  15 8935.67  456.88
  -3   1  15 9041.68  463.57
  -3   1  15 9574.22  478.54
  -3   1  15 9657.11  448.79
  -3  -1  15 9926.85  451.74
   3   1 -14 2861.86  131.55
   3  -1 -14 3251.34  138.73
   3  -1 -14 2736.87  130.71
   3   1 -14 2713.82  112.80
  -3  -1  14 2669.25  120.98
  -3   1  14 2854.36  124.46
  -3   1  14 2937.16  130.33
  -3   1  14 2915.57  142.51
  -3  -1  14 3068.28  117.35
   3   1 -13 2918.77  125.46
   3  -1 -13 2975.51  151.51
   3  -1 -13 2614.58   99.34
   3   1 -13 2705.09  101.87
  -3  -1  13 2799.43  120.25
  -3   1  13 2841.75  117.32
  -3   1  13 2948.94  123.70
  -3   1  13 2972.17  134.11
  -3  -1  13 2890.68  106.58
   3   1 -12  528.88   55.67
   3  -1 -12  524.63   36.01
   3  -1 -12  549.59   26.66
   3   1 -12  516.40   27.67
  -3  -1  12  501.02   34.35
  -3   1  12  525.09   34.72
  -3   1  12  557.67   33.89
  -3   1  12  563.51   40.56
  -3  -1  12  567.10   28.40
   3   1 -11  370.35   46.82
   3  -1 -11  418.33   30.80
   3  -1 -11  353.25   20.60
   3   1 -11  354.07   23.16
  -3  -1  11  368.58   28.55
  -3   1  11  341.55   43.58
  -3   1  11  389.47   19.41
  -3   1  11  366.70   21.82
  -3  -1  11  369.31   23.54
   3   1 -10 5352.18  212.42
   3  -1 -10 5821.30  221.42
   3  -1 -10 5066.96  183.64
   3   1 -10 5110.39  185.89
  -3  -1  10 5189.29  204.06
  -3   1  10 5050.23  226.24
  -3  -1  10 5308.52  238.14
  -3   1  10 5378.04  189.82
  -3   1  10 5438.18  194.15
  -3  -1  10 5462.85  218.41
   3   1  -9 6844.19  271.39
   3  -1  -9 7235.15  311.38
   3  -1  -9 6581.07  231.85
   3   1  -9 6413.96  234.91
  -3  -1   9 6608.55  257.57
  -3   1   9 6447.83  246.97
  -3  -1   9 6224.13  248.79
  -3   1   9 6856.25  240.47
  -3   1   9 6621.69  237.82
  -3  -1   9 6858.57  246.47
   3   1  -821191.60 1143.94
   3  -1  -821383.70 1140.05
   3   1  -821934.00 1269.54
   3  -1  -819850.80 1028.05
   3   1  -819702.50 1031.73
  -3  -1   820471.10 1112.80
  -3   1   820333.50 1078.73
  -3  -1   820147.10 1127.66
  -3   1   820362.00 1099.03
  -3   1   820867.20 1070.36
  -3  -1   820332.80 1063.29
   3   1  -7  240.07   24.61
   3  -1  -7  324.32   24.37
   3   1  -7  260.62   28.51
   3  -1  -7  265.72   16.70
  -3  -1   7  219.71   23.12
  -3   1   7  304.66   23.61
  -3  -1   7  218.13   28.45
  -3   1   7  312.43   16.21
  -3   1   7  265.92   17.02
   3   1  -6  506.34   27.58
   3  -1  -6  537.14   40.33
   3   1  -6  586.26   34.37
   3  -1  -6  566.14   20.42
   3   1  -6  586.69   24.38
  -3  -1   6  524.44   27.32
  -3   1   6  508.20   41.37
  -3  -1   6  617.56   33.11
  -3   1   6  589.50   20.65
  -3   1   6  629.49   21.76
  -3  -1   6  621.58   23.78
   3   1  -5 3081.19  105.59
   3  -1  -5 2990.28   88.77
   3   1  -5 2924.55  114.20
   3  -1  -5 3309.63   93.59
   3  -1  -5 2875.65   74.47
   3   1  -5 2853.96   92.10
  -3  -1   5 2928.06   86.88
  -3   1   5 2865.64   86.00
  -3  -1   5 3018.98  121.17
  -3   1   5 3137.39   79.97
  -3   1   5 2910.68   75.73
  -3  -1   5 2930.37   80.76
   3   1  -4 2244.54   62.09
   3  -1  -4 2245.55   63.52
   3   1  -4 2612.83   78.71
   3  -1  -4 2555.51   61.38
   3  -1  -4 2383.56   56.07
   3   1  -4 2377.84   63.52
  -3  -1   4 2175.32   68.48
  -3   1   4 2179.79   63.96
  -3  -1   4 2461.20   75.81
  -3   1   4 2460.82   60.32
  -3   1   4 2410.63   57.69
  -3  -1   4 2412.51   72.33
   3  -1   3  165.54   17.10
   3   1   3  178.62   12.80
   3   1   3  186.98   12.72
   3  -1   3  182.05   18.65
   3   1   3  192.95   11.39
   3  -1   3  189.72    8.47
  -3   1  -3  175.18   27.65
  -3  -1  -3  180.05   19.05
  -3  -1  -3  187.40   12.29
  -3   1  -3  173.06   11.97
  -3  -1  -3  193.30   11.49
  -3   1  -3  170.30    8.44
   3  -1   4 3637.92  121.14
   3   1   4 3592.01  126.61
   3   1   4 3703.41  105.82
   3  -1   4 3707.81  108.13
   3   1   4 3711.10  107.74
   3  -1   4 3808.53  103.59
  -3   1  -4 3642.40  121.04
  -3  -1  -4 3571.09  125.49
  -3  -1  -4 3594.73   94.60
  -3  -1  -4 3723.50  122.96
  -3   1  -4 3629.85   99.73
   3  -1   5 7805.68  336.06
   3   1   5 7555.99  282.72
   3   1   5 7692.98  254.81
   3  -1   5 7802.89  273.62
   3   1   5 7744.22  275.04
   3  -1   5 7966.88  270.45
  -3   1  -5 7512.89  322.36
  -3  -1  -5 7601.77  282.09
  -3  -1  -5 7510.38  247.17
  -3  -1  -5 7767.80  274.54
  -3   1  -5 7305.98  255.18
   3  -1   6 7103.69  298.62
   3   1   6 7586.57  296.48
   3   1   6 7419.91  255.50
   3  -1   6 7774.69  280.13
   3   1   6 7782.45  286.85
   3  -1   6 8249.64  286.57
  -3   1  -6 7245.53  293.52
  -3  -1  -6 7290.47  283.75
  -3  -1  -6 7380.09  263.14
  -3  -1  -6 7380.67  277.63
  -3   1  -6 7581.77  271.36
   3  -1   748532.00 3887.65
   3   1   748742.70 3877.48
   3   1   747361.80 4115.14
   3  -1   748592.60 3708.93
   3   1   749093.10 3828.06
   3  -1   748899.30 3751.45
  -3   1  -748732.10 3847.45
  -3  -1  -748271.60 3825.11
  -3  -1  -746511.00 3624.07
  -3   1  -745537.30 3866.64
   3  -1   8  259.64   41.37
   3   1   8  274.45   24.15
   3   1   8  274.16   19.30
   3  -1   8  273.62   18.54
   3   1   8  265.10   20.21
   3  -1   8  262.50   18.82
  -3   1  -8  286.13   27.77
  -3  -1  -8  256.92   24.70
  -3  -1  -8  282.04   19.91
  -3   1  -8  244.72   17.61
   3  -1   9  197.60   25.89
   3   1   9  187.87   23.02
   3   1   9  169.21   11.81
   3  -1   9  194.00   16.54
   3   1   9  178.60   18.93
   3  -1   9  203.94   16.82
  -3   1  -9  206.44   41.60
  -3  -1  -9  209.32   22.97
  -3  -1  -9  159.20   17.34
  -3   1  -9  177.54   16.41
   3  -1  10  129.10   23.45
   3   1  10   93.19   21.83
   3   1  10  126.29   11.21
   3  -1  10  110.83   15.69
   3   1  10  132.80   17.70
   3  -1  10  148.64   26.55
  -3   1 -10  115.49   39.06
  -3  -1 -10  101.50   22.14
  -3  -1 -10  111.53   26.74
  -3   1 -10  121.79   15.83
   3  -1  11  140.66   28.82
   3   1  11  215.12   43.68
   3   1  11  209.97   15.31
   3  -1  11  186.81   20.77
   3   1  11  199.14   23.21
   3  -1  11  244.95   33.57
  -3   1 -11  169.49   44.53
  -3  -1 -11  160.28   28.41
  -3  -1 -11  160.93   20.84
  -3   1 -11  225.16   21.10
   3  -1  12 1938.68  115.74
   3   1  12 1868.86  104.79
   3  -1  12 1840.55   84.87
   3   1  12 1922.03   59.86
   3  -1  12 2028.31   69.96
   3   1  12 1853.79   74.44
   3  -1  12 2046.51   94.99
  -3   1 -12 1818.02   85.18
  -3  -1 -12 1942.04   84.41
  -3  -1 -12 1828.70   67.89
  -3   1 -12 1881.74   69.84
   3  -1  13   98.80   43.87
   3   1  13  114.87   25.43
   3  -1  13  146.07   27.76
   3   1  13   96.86   20.36
   3   1  13  128.73   13.42
   3  -1  13  126.72   18.03
   3   1  13  105.98   22.84
   3  -1  13  172.84   35.56
  -3   1 -13  113.63   28.17
  -3  -1 -13  107.72   26.24
  -3  -1 -13  103.71   21.14
  -3   1 -13  160.67   19.88
   3  -1  14  990.98   63.14
   3   1  14 1051.37   60.60
   3   1  14 1061.77   55.17
   3  -1  14 1251.10   67.95
   3   1  14 1076.89   42.78
   3  -1  14 1274.10   54.32
   3   1  14 1058.45   58.60
   3  -1  14 1305.89   60.71
  -3   1 -14 1036.73   64.41
  -3  -1 -14 1074.22   91.39
  -3  -1 -14  985.82   54.63
  -3   1 -14 1128.03   76.67
   3  -1  15 1144.31   69.66
   3   1  15 1056.36   66.12
   3   1  15 1166.96   57.29
   3  -1  15 1188.72   67.81
   3   1  15 1146.84   55.86
   3  -1  15 1178.03   52.88
   3   1  15 1153.57   62.09
   3  -1  15 1221.29   59.00
  -3   1 -15 1084.33   69.70
  -3  -1 -15 1149.51   95.92
  -3  -1 -15 1051.56   54.97
  -3   1 -15 1071.10   73.95
   3  -1  16 3030.35  146.55
   3   1  16 2904.87  145.56
   3  -1  16 3083.64  146.98
   3   1  16 3142.69  160.32
   3   1  16 3081.79  129.36
   3  -1  16 3143.36  122.84
   3   1  16 3173.79  136.72
   3  -1  16 3251.08  134.28
  -3   1 -16 2895.44  149.79
  -3  -1 -16 3063.08  191.76
  -3  -1 -16 2877.70  154.53
  -3   1 -16 2784.02  154.46
   3  -1  17 2754.17  141.87
   3   1  17 2687.87  137.84
   3  -1  17 2919.98  178.49
   3   1  17 2726.95  141.28
   3   1  17 2837.23  104.68
   3  -1  17 2829.12  115.96
   3   1  17 2888.11  127.43
   3  -1  17 2929.07  127.21
  -3   1 -17 2844.99  146.00
  -3  -1 -17 2495.57  146.87
  -3   1 -17 2567.32  117.32
   3  -1  18  382.15   43.44
   3   1  18  345.36   42.40
   3   1  18  415.55   32.18
   3  -1  18  354.75   58.09
   3   1  18  383.27   23.94
   3  -1  18  375.28   29.30
   3   1  18  389.71   39.31
   3  -1  18  411.68   37.69
  -3   1 -18  330.20   47.05
  -3  -1 -18  343.51   33.50
  -3   1 -18  323.63   33.14
   3   1  19  -38.84   26.32
   3   1  19    5.27   17.58
   3  -1  19   22.38   23.72
   3   1  19   -6.52   12.59
   3  -1  19   -1.58   16.53
   3   1  19    0.08   22.53
   3  -1  19    8.25   22.73
  -3  -1 -19   -9.13   20.31
  -3   1 -19   -4.56   20.16
   3   1  20   66.74   35.82
   3   1  20  139.56   22.84
   3  -1  20  127.23   29.83
   3   1  20  131.59   17.59
   3  -1  20  130.76   20.73
   3   1  20  131.35   29.28
   3  -1  20  166.55   29.35
  -3   1 -20  173.22   37.42
  -3  -1 -20  128.83   26.36
  -3   1 -20  140.21   27.73
   3   1  21   35.26   33.37
   3  -1  21   47.16   26.97
   3   1  21   25.67   21.85
   3   1  21   81.71   15.16
   3  -1  21   61.45   19.53
   3   1  21   62.80   28.36
   3  -1  21   30.56   27.94
  -3  -1 -21   54.03   35.44
  -3  -1 -21   53.05   23.12
  -3   1 -21   39.50   24.46
   3   1  22   -3.92   34.91
   3  -1  22  -37.42   27.48
   3   1  22   15.94   14.98
   3  -1  22    5.99   18.81
   3   1  22  -26.14   29.00
   3  -1  22  -24.33   28.68
  -3  -1 -22   30.83   33.39
  -3  -1 -22   -6.19   25.00
  -3   1 -22  -21.42   26.12
   3   1  23  772.05   80.04
   3   1  23  800.17   48.94
   3  -1  23  861.04   58.17
   3   1  23  941.25   75.48
   3  -1  23  936.57   71.74
  -3  -1 -23  932.97   89.38
  -3  -1 -23  873.17   70.44
  -3   1 -23  861.17   68.11
   3  -1  24  708.49   85.92
   3  -1  24  747.67  106.60
   3   1  24  647.86   56.97
   3   1  24  705.89   46.58
   3  -1  24  726.00   54.98
   3   1  24  841.08   75.03
   3  -1  24  908.58   73.21
  -3  -1 -24  834.66   90.70
  -3  -1 -24  816.59   98.40
  -3   1 -24  720.33   67.75
   3  -1  25  475.51   72.09
   3   1  25  368.40   44.77
   3  -1  25  335.53   80.93
   3   1  25  376.03   36.15
   3   1  25  461.98   64.64
   3  -1  25  455.95   99.14
  -3  -1 -25  471.73   73.85
  -3  -1 -25  461.90   89.72
  -3   1 -25  447.31   57.53
   3  -1  26   38.22   48.31
   3   1  26   11.66   26.88
   3  -1  26   -2.47   35.35
   3   1  26   27.94   22.10
   3   1  26   33.92   43.97
   3  -1  26  -57.48   65.95
  -3  -1 -26   13.40   48.90
  -3   1 -26   10.78   37.23
  -3  -1 -26   46.11   61.62
   3  -1  27 1068.18  103.65
   3   1  27 1022.14   93.69
   3  -1  27 1603.89  169.74
   3   1  27 1570.78  127.19
  -3  -1 -27 1452.23  116.35
  -3   1 -27 1291.56  104.05
   3   1  28  215.84   62.42
   3  -1  28  165.64   47.87
   3  -1  28  226.36   37.16
   3   1  28  212.45   46.57
   3   1  28  274.60   65.08
  -3  -1 -28  248.90   55.36
   3   1  29  -17.34   44.46
   3  -1  29   18.71   32.20
   3   1  29  -27.02   39.98
   3   1  29  -47.56   31.65
   3  -1  29    3.20   24.55
   3  -1  29  -12.23   38.56
   3   1  29  -22.88   41.51
  -3  -1 -29  -27.00   35.82
   3   1  30  -45.76   46.10
   3  -1  30  -27.57   31.90
   3   1  30  -30.90   23.48
   3   1  30  -44.60   30.92
   3  -1  30    3.31   23.85
   3  -1  30  -10.72   41.79
   3   1  30   13.15   41.36
  -3  -1 -30   -0.17   36.29
   3   1  31   20.80   45.19
   3   1  31  -17.01   22.29
   3   1  31   22.26   28.59
   3  -1  31    0.85   22.62
   3  -1  31   28.37   42.28
  -3  -1 -31   -5.69   35.03
   3   1  32   -3.27   22.63
   3   1  32  -22.51   17.79
   3  -1  32  -22.21   23.44
   3  -1  32  -20.54   43.20
  -3  -1 -32    6.87   38.02
  -3   1 -32   23.92   38.11
   3   1  33   51.58   24.74
   3  -1  33  -53.12   34.01
   3   1  33    4.79   18.25
   3  -1  33   32.18   25.64
   3  -1  33   44.80   48.09
  -3  -1 -33   57.49   43.00
  -3   1 -33   86.96   41.75
   3  -1  34   24.03   34.36
   3   1  34   31.35   40.49
   3   1  34   14.80   19.69
   3  -1  34   96.60   52.58
  -3  -1 -34   83.34   47.08
  -3   1 -34  129.99   46.90
   3   1  35   -7.43   40.01
   3  -1  35  101.28   36.77
   3   1  35   37.91   20.05
   3  -1  35  145.01   56.28
  -3   1 -35   81.11   50.38
   3  -1  36   24.88   31.05
   3   1  36   21.85   33.41
   3  -1  36   -4.97   39.78
   3   1  36   16.21   17.25
   3  -1  36  -26.06   54.78
  -3   1 -36   62.11   47.32
   3  -1  37   20.46   31.74
   3   1  37   15.06   21.02
   3  -1  37    8.56   39.16
   3   1  37  -16.76   27.27
   3  -1  37   75.81   58.68
  -3   1 -37   18.94   51.56
   3  -1  38   24.55   45.04
   3  -1  38   -9.46   21.08
   3  -1  38   52.61   56.15
  -3   1 -38  -52.78   47.49
  -3  -3  39   13.48   40.05
   3   3 -38   -5.80   46.24
  -3   3  38   17.16   49.64
   3   3 -37  -20.28   48.52
  -3  -3  37   59.00   54.03
   3   3 -36    3.82   44.08
  -3  -3  36  -18.94   47.70
   3   3 -35   71.07   46.73
  -3  -3  35   86.04   52.66
   3  -3 -34  116.01   44.39
   3   3 -34  167.01   51.36
  -3  -3  34  109.04   58.16
  -3  -3  34  114.19   55.87
   3  -3 -33   36.71   35.98
   3   3 -33   87.34   41.07
  -3   3  33    9.20   19.93
  -3   3  33   17.49   17.61
  -3  -3  33    8.69   43.12
   3  -3 -32   43.20   38.50
   3   3 -32  107.25   43.46
  -3   3  32   41.61   23.97
  -3  -3  32   69.41   47.55
   3  -3 -31   58.65   37.16
   3   3 -31   69.15   41.82
  -3   3  31   33.83   26.12
  -3   3  31   23.44   13.94
   3  -3 -30  -40.68   47.56
   3  -3 -30  -19.69   32.56
   3   3 -30   45.01   37.59
  -3   3  30  -14.33   25.02
  -3   3  30    6.31   11.52
   3  -3 -29  246.77   47.12
   3   3 -29  235.66   53.16
  -3   3  29  184.85   57.86
  -3   3  29  246.56   51.93
   3  -3 -28  627.33   65.10
   3   3 -28  672.99   74.40
  -3   3  28  716.20   81.64
  -3   3  28  711.27   75.35
  -3  -3  28  749.60   80.71
   3  -3 -27  364.84   54.76
  -3   3  27  471.10   67.68
  -3   3  27  449.89   60.70
  -3  -3  27  573.53   62.88
   3  -3 -26  437.72   81.66
   3   3 -26  489.76   89.20
  -3   3  26  407.12   60.93
  -3   3  26  414.73   61.42
  -3  -3  26  524.31   62.45
   3  -3 -25   -2.99   42.86
   3   3 -25   -0.68   49.54
  -3   3  25   28.48   32.64
  -3   3  25   -2.45   12.22
  -3   3  25   -2.88   10.17
  -3   3  25  -29.25   30.75
  -3  -3  25  -11.82   30.74
   3   3 -24  141.91   45.53
   3  -3 -24   95.77   52.93
   3   3 -24   45.42   59.63
  -3  -3  24  124.29   41.58
  -3   3  24  143.60   39.12
  -3   3  24  107.39   16.29
  -3   3  24  103.67   14.28
  -3   3  24  114.27   36.60
  -3  -3  24  177.17   36.50
   3   3 -23 2982.97  199.18
   3  -3 -23 3273.35  200.93
   3  -3 -23 2904.29  157.21
   3   3 -23 3014.09  202.36
  -3  -3  23 2846.83  188.69
  -3   3  23 2785.11  176.26
  -3   3  23 3171.34  171.96
  -3  -3  23 3410.24  182.65
   3   3 -22  -15.99   35.82
   3  -3 -22   66.42   36.84
   3  -3 -22  -32.48   25.39
   3   3 -22   49.35   47.37
  -3  -3  22   46.41   33.09
  -3   3  22   11.92   32.29
  -3   3  22   22.92   12.61
  -3   3  22  -26.30   28.26
  -3  -3  22   92.00   49.55
   3   3 -21  417.45   53.48
   3  -3 -21  494.06   54.82
   3  -3 -21  447.20   38.59
   3   3 -21  380.21   67.25
  -3  -3  21  411.19   49.35
  -3   3  21  444.57   46.23
  -3   3  21  336.09   21.39
  -3   3  21  417.86   42.28
  -3  -3  21  402.64   67.53
   3   3 -20   -9.03   29.31
   3  -3 -20   18.41   29.21
   3  -3 -20   29.89   20.40
   3   3 -20   -7.86   39.90
  -3  -3  20   -4.46   27.01
  -3   3  20   31.86   26.52
  -3   3  20   12.31   10.25
  -3   3  20   23.82   23.21
  -3  -3  20   28.03   26.29
   3   3 -19  112.83   36.26
   3  -3 -19  159.76   35.66
   3  -3 -19  119.19   24.60
   3   3 -19  163.17   46.17
  -3  -3  19  130.52   33.26
  -3   3  19  153.60   31.99
  -3   3  19  121.15   13.77
  -3   3  19  172.54   28.64
  -3  -3  19  155.41   30.66
   3   3 -18  -15.89   25.60
   3  -3 -18  -22.03   17.34
   3   3 -18    2.23   19.85
  -3  -3  18   -1.52   23.73
  -3   3  18   14.90   21.24
  -3   3  18    4.99    7.68
  -3   3  18   -2.06   19.64
  -3  -3  18   -1.45   19.57
   3   3 -17 1130.76   71.56
   3  -3 -17 1304.55   72.47
   3  -3 -17 1062.63   52.60
   3   3 -17 1071.44   56.45
  -3  -3  17 1171.96   99.44
  -3   3  17 1111.87   63.94
  -3   3  17  987.90   46.27
  -3   3  17 1123.36   55.74
  -3  -3  17 1249.54   59.48
   3   3 -16  189.09   31.30
   3  -3 -16  116.37   36.80
  -3  -3  16  147.63   49.47
  -3   3  16  126.05   24.96
   3   3 -15 4987.47  241.10
   3  -3 -15 5453.58  250.11
   3   3 -15 5694.81  297.13
   3  -3 -15 4902.82  204.44
   3   3 -15 5046.63  216.46
  -3  -3  15 4959.23  276.41
  -3   3  15 5004.16  227.47
  -3   3  15 4558.08  185.39
  -3   3  15 5045.93  216.93
  -3  -3  15 5206.08  220.04
   3   3 -14 1797.02   91.73
   3  -3 -14 1944.50   94.58
   3   3 -14 1728.51  104.98
   3  -3 -14 1670.96   71.48
   3   3 -14 1760.11   81.37
  -3  -3  14 1702.96   89.09
  -3   3  14 1854.80   86.24
  -3  -3  14 1768.35  104.65
  -3   3  14 1743.10   54.03
  -3   3  14 1758.04   76.93
  -3  -3  14 2061.69   86.65
   3  -3 -13 3512.15  196.61
   3   3 -13 3209.98  184.17
   3   3 -13 2999.17  134.38
  -3   3  13 2925.37  172.26
  -3  -3  13 3257.99  205.34
  -3   3  13 3102.89  126.15
  -3  -3  13 3597.53  147.03
   3   3 -12 2363.69  102.01
   3  -3 -12 2472.26  101.43
   3  -3 -12 2258.95   83.11
   3   3 -12 2194.65   88.02
  -3  -3  12 2344.19  100.23
  -3   3  12 2275.92  117.63
  -3  -3  12 2073.62  104.38
  -3   3  12 2113.43   56.90
  -3   3  12 2306.95   87.54
  -3  -3  12 2407.51   91.70
   3   3 -11 4505.80  205.65
   3  -3 -11 5684.33  227.11
   3  -3 -11 4255.03  181.00
   3   3 -11 5176.14  199.37
  -3  -3  11 4473.26  199.60
  -3   3  11 5187.73  203.49
  -3  -3  11 5251.62  240.23
  -3   3  11 4415.76  193.23
  -3  -3  11 5867.26  221.20
   3   3 -10 2954.98  120.08
   3  -3 -10 3304.67  121.52
   3  -3 -10 2917.91  116.49
   3   3 -10 2956.31  129.07
  -3  -3  10 2857.60  113.17
  -3   3  10 2937.99  110.49
  -3  -3  10 3052.33  134.65
  -3   3  10 2929.78  119.96
  -3  -3  10 3102.95  109.84
   3   3  -913330.30  661.95
   3  -3  -914032.30  657.88
   3   3  -913568.10  701.29
   3  -3  -913476.10  610.25
   3   3  -913323.60  626.62
  -3  -3   912902.80  665.28
  -3   3   913381.60  640.94
  -3  -3   913128.20  681.72
  -3   3   913701.60  651.11
  -3  -3   913934.40  641.65
   3   3  -8  397.47   26.34
   3  -3  -8  411.80   27.39
   3   3  -8  359.85   35.42
   3  -3  -8  397.84   19.52
   3   3  -8  360.95   24.43
  -3  -3   8  416.28   38.19
  -3   3   8  402.70   40.02
  -3  -3   8  353.99   35.99
  -3   3   8  386.25   20.60
  -3  -3   8  368.35   23.88
   3   3  -711752.60  550.19
   3  -3  -712002.20  549.34
   3   3  -711627.30  557.89
   3  -3  -712132.60  479.46
   3  -3  -711167.70  478.38
   3   3  -711454.90  526.76
  -3  -3   711854.50  522.78
  -3   3   711897.60  518.05
  -3  -3   711504.50  549.28
  -3   3   711526.80  480.42
  -3  -3   712135.10  508.96
   3   3  -6 1212.10   47.53
   3  -3  -6 1368.13   52.89
   3  -3  -6 1355.84   36.86
   3  -3  -6 1160.00   40.60
   3   3  -6 1320.35   54.41
  -3  -3   6 1254.46   46.43
  -3   3   6 1232.40   50.42
  -3  -3   6 1432.90   96.12
  -3   3   6 1188.73   32.55
  -3   3   6 1378.82   54.47
  -3  -3   6 1332.68   54.52
   3   3  -549375.00 3945.52
   3  -3  -553256.60 4144.60
   3   3  -556492.30 4699.44
   3  -3  -551381.80 6064.24
   3  -3  -549462.90 3953.26
   3   3  -550116.00 3958.83
  -3  -3   548749.00 3916.63
  -3   3   549658.70 3989.78
  -3  -3   549697.10 4254.36
  -3   3   548733.70 5523.47
  -3   3   548538.50 4596.10
  -3  -3   552644.60 4166.98
   3   3  -4 4293.12  138.28
   3   3  -4 4393.58  173.19
   3  -3  -4 4645.13  136.60
   3  -3  -4 4402.73  139.09
   3   3  -4 4468.93  152.81
  -3  -3   4 4354.90  138.35
  -3  -3   4 4554.39  176.42
  -3   3   4 4381.14  135.36
  -3   3   4 4323.33  131.88
  -3  -3   4 4784.64  156.11
   3   3  -3 4832.54  157.38
   3   3  -3 4353.05  166.71
   3  -3  -3 4576.64  138.46
  -3  -3   3 4848.16  152.89
  -3  -3   3 4526.76  168.19
  -3   3   3 4590.63  133.18
  -3   3   3 4476.25  140.48
   3   3  -2 1810.96   53.91
   3   3  -2 2025.43   74.44
   3  -3  -2 1961.11   50.57
  -3  -3   2 1837.25   51.32
  -3  -3   2 2094.89   73.32
  -3   3   2 2168.32   54.36
   3  -3  -115310.90  733.38
   3   3  -115440.80  660.98
   3   3  -116241.40  803.06
   3  -3  -115257.60  687.59
  -3  -3   115634.40  763.43
   3  -3   030902.30 1958.52
   3   3   033625.40 2099.21
   3  -3   031271.90 1886.62
   3  -3   033616.80 1992.32
  -3   3   031369.30 1994.48
  -3  -3   031638.90 1941.18
  -3  -3   034083.20 2118.25
  -3  -3   033033.10 2056.82
   3  -3   1  423.50   27.93
   3   3   1  471.98   22.37
   3  -3   1  420.85   20.21
   3   3   1  421.42   25.49
   3  -3   1  427.55   12.50
  -3   3  -1  419.82   28.41
  -3  -3  -1  449.65   15.28
  -3  -3  -1  447.27   28.90
  -3  -3  -1  412.81   23.47
  -3   3  -1  437.69   13.97
   3  -3   2 6855.18  273.35
   3   3   2 7237.25  250.63
   3   3   2 8584.62  312.70
   3   3   2 8103.66  295.51
   3  -3   2 7809.77  257.17
  -3   3  -2 6769.97  270.24
  -3  -3  -2 7624.87  261.56
  -3  -3  -2 9040.48  320.90
  -3  -3  -2 7873.38  287.63
  -3   3  -2 7718.25  276.17
   3  -3   3  140.91   22.34
   3   3   3  186.50   16.68
   3   3   3  176.36   18.46
   3   3   3  178.15   17.89
   3  -3   3  170.50   10.63
  -3   3  -3  149.06   22.32
  -3  -3  -3  174.79    9.92
  -3  -3  -3  171.07   16.16
  -3  -3  -3  158.63   16.83
  -3   3  -3  165.66   10.60
   3  -3   4 9797.35  475.26
   3   3   410044.00  390.67
   3   3   411512.10  424.83
   3   3   410547.20  459.89
   3  -3   410686.80  400.86
  -3   3  -4 9494.05  420.05
  -3  -3  -410411.50  405.41
  -3  -3  -411098.30  411.44
  -3  -3  -4 9819.18  432.35
  -3   3  -410168.30  393.26
   3  -3   541353.60 3160.25
   3   3   542006.80 3024.76
   3   3   547486.20 3816.71
   3   3   543595.00 3130.62
   3  -3   543919.80 3081.27
  -3   3  -543041.60 3221.18
  -3  -3  -544700.50 3179.14
  -3  -3  -546503.00 3545.41
  -3  -3  -541468.40 3032.20
  -3   3  -540271.00 2923.43
   3  -3   6 8213.36  407.93
   3   3   6 9157.11  390.73
   3   3   610392.00  373.94
   3   3   6 9328.79  380.29
   3  -3   6 9871.74  374.01
  -3   3  -6 8540.27  384.40
  -3  -3  -6 9061.09  387.62
  -3  -3  -6 9606.15  329.91
  -3  -3  -6 8767.76  360.69
  -3   3  -6 9040.54  374.12
   3  -3   7 3014.01  118.58
   3   3   7 3282.27  109.18
   3   3   7 3201.54  109.08
   3  -3   7 3386.37  103.95
  -3   3  -7 3111.38  147.66
  -3  -3  -7 3380.60  133.78
  -3  -3  -7 3148.13   84.33
  -3  -3  -7 3190.16  107.55
  -3   3  -7 3211.25  101.31
   3  -3   8 1150.72   55.88
   3   3   8 1295.52   49.34
   3   3   8 1350.64   36.59
   3   3   8 1276.49   50.56
   3  -3   8 1471.72   59.17
  -3   3  -8 1119.12   58.72
  -3  -3  -8 1329.66   52.47
  -3  -3  -8 1275.86   29.67
  -3  -3  -8 1246.05   62.57
  -3   3  -8 1326.45   45.51
   3  -3   9  274.41   30.27
   3   3   9  321.25   23.54
   3   3   9  314.10   14.21
   3   3   9  328.61   25.79
   3  -3   9  382.42   21.30
  -3   3  -9  268.65   31.45
  -3  -3  -9  356.88   25.36
  -3  -3  -9  317.30    9.88
  -3  -3  -9  289.52   23.81
  -3   3  -9  352.27   21.25
   3  -3  10 4413.92  185.89
   3   3  10 4444.28  171.75
   3  -3  10 4318.07  200.45
   3   3  10 4623.90  145.20
   3   3  10 4322.13  194.81
   3  -3  10 4481.90  159.96
  -3   3 -10 4395.90  186.79
  -3  -3 -10 4522.67  179.60
  -3  -3 -10 4324.81  161.74
  -3   3 -10 4275.41  156.91
   3  -3  11  196.44   31.55
   3   3  11  215.10   24.93
   3  -3  11  207.55   37.17
   3   3  11  198.51   14.11
   3   3  11  194.21   39.49
   3  -3  11  274.30   23.48
  -3   3 -11  148.32   50.68
  -3  -3 -11  210.30   27.09
  -3  -3 -11  165.17   37.61
  -3   3 -11  248.17   22.15
   3  -3  12 1067.35   90.31
   3   3  12 1112.60   55.26
   3  -3  12 1069.13   72.42
   3   3  12 1067.41   35.90
   3   3  12 1046.87   52.58
   3  -3  12 1194.89   52.42
  -3   3 -12 1033.27   91.37
  -3  -3 -12 1146.33   59.04
  -3  -3 -12  979.13   50.23
  -3   3 -12 1066.29   49.54
   3  -3  1312505.40  674.96
   3   3  1311970.50  635.08
   3  -3  1312378.10  702.82
   3   3  1311889.40  550.88
   3   3  1312591.40  570.26
   3   3  1312263.70  628.55
   3  -3  1313262.00  697.55
  -3   3 -1311818.40  653.35
  -3  -3 -1312311.70  732.31
  -3  -3 -1312087.20  611.15
  -3   3 -1311736.30  594.61
   3  -3  14  503.20   52.75
   3   3  14  550.07   46.88
   3   3  14  480.78   26.61
   3   3  14  531.04   21.22
   3   3  14  496.22   45.22
   3  -3  14  646.38   64.52
  -3   3 -14  457.97   52.85
  -3  -3 -14  556.72   77.34
  -3  -3 -14  493.08   42.06
  -3   3 -14  583.88   42.58
   3  -3  1526549.40 1991.49
   3   3  1525841.20 1920.63
   3   3  1526883.20 1917.07
   3   3  1526213.00 1750.22
   3   3  1526370.00 1896.47
   3  -3  1529539.30 2015.94
  -3   3 -1525631.20 1922.58
  -3  -3 -1529922.00 2129.97
  -3  -3 -1525446.90 1871.90
  -3   3 -1525259.90 1793.77
   3  -3  16 1010.66   73.87
   3   3  16  991.76   66.67
   3   3  16 1002.07   55.79
   3   3  16 1047.34   47.85
   3   3  16  969.81   64.49
   3  -3  16 1146.30   64.22
  -3   3 -16  961.50   73.83
  -3  -3 -16 1107.90   71.02
  -3  -3 -16  999.96   83.62
  -3   3 -16  968.29   58.63
   3   3  17  399.76   42.95
   3  -3  17  399.79   78.88
   3   3  17  386.34   25.47
   3   3  17  396.79   27.16
   3   3  17  349.45   40.84
   3  -3  17  568.28   41.81
  -3   3 -17  365.12   46.49
  -3  -3 -17  470.92   48.78
  -3  -3 -17  348.75   35.42
  -3   3 -17  456.42   40.84
   3   3  18  121.62   29.74
   3   3  18  131.06   16.27
   3  -3  18  127.59   36.29
   3   3  18  137.69   17.89
   3   3  18  149.23   29.33
   3  -3  18  160.07   28.51
  -3   3 -18  104.57   36.25
  -3  -3 -18  118.41   33.04
  -3  -3 -18  149.32   25.93
  -3   3 -18  179.12   27.02
   3  -3  19   41.05   31.17
   3   3  19   17.40   27.17
   3   3  19   43.27   23.60
   3  -3  19   32.05   34.23
   3   3  19   21.81   17.27
   3   3  19   40.61   25.97
  -3   3 -19   18.71   32.56
  -3  -3 -19   82.17   30.73
  -3  -3 -19    0.23   25.02
   3  -3  20  113.24   36.61
   3   3  20  120.50   31.83
   3  -3  20  102.36   35.30
   3   3  20   84.06   24.29
   3   3  20   80.38   18.50
   3   3  20  104.11   29.87
   3  -3  20   97.76   30.35
  -3   3 -20  119.03   35.40
  -3  -3 -20  144.27   35.63
  -3  -3 -20   98.19   27.77
  -3   3 -20  119.22   28.08
   3  -3  21  796.20   72.12
   3   3  21  760.75   63.67
   3  -3  21  838.66   70.42
   3   3  21  628.15   37.15
   3   3  21  684.27   40.81
   3  -3  21  775.53   53.42
   3   3  21  899.67   61.09
   3  -3  21  783.66   87.36
  -3   3 -21  788.57   70.48
  -3  -3 -21  819.58   69.11
  -3  -3 -21  776.40   54.52
  -3   3 -21  736.08   55.05
   3  -3  22  411.52   54.91
   3   3  22  281.68   47.22
   3  -3  22  359.12   53.75
   3   3  22  270.82   25.81
   3   3  22  248.41   29.42
   3  -3  22  303.61   39.42
   3   3  22  296.77   47.91
   3  -3  22  322.11   75.60
  -3   3 -22  279.90   55.17
  -3  -3 -22  385.00   53.85
  -3  -3 -22  332.25   65.36
  -3   3 -22  330.49   42.14
   3  -3  23  -37.61   43.94
   3   3  23   54.35   38.08
   3  -3  23   38.71   40.45
   3   3  23   44.55   17.20
   3   3  23   24.15   21.51
   3  -3  23   13.28   29.67
   3   3  23   -9.37   35.35
   3  -3  23   82.03   60.07
  -3   3 -23  -38.69   41.47
  -3  -3 -23   20.37   30.53
  -3   3 -23   56.53   30.40
   3   3  24  522.20   72.17
   3   3  24  518.77   58.74
   3  -3  24  550.54   60.22
   3   3  24  574.23   64.44
   3  -3  24  681.62   67.61
  -3   3 -24  639.62   79.19
  -3  -3 -24  641.74   60.58
  -3   3 -24  569.77   61.38
   3   3  25  235.90   42.25
   3   3  25  252.03   35.32
   3  -3  25  274.64   47.65
   3   3  25  388.42   57.90
   3  -3  25  410.63   56.83
  -3   3 -25  441.83   66.08
  -3  -3 -25  390.60   50.14
  -3   3 -25  354.65   50.75
   3  -3  26  359.37   66.18
   3  -3  26  401.95   49.46
   3   3  26  448.56   63.39
   3  -3  26  538.43   62.90
  -3   3 -26  599.84   80.09
  -3  -3 -26  461.67   56.49
  -3   3 -26  435.79   55.69
   3  -3  27   13.78   40.23
   3   3  27   49.57   18.42
   3   3  27   69.15   22.83
   3  -3  27   95.69   31.32
   3   3  27  108.78   40.74
   3  -3  27   44.85   41.36
  -3  -3 -27   50.05   35.71
  -3   3 -27   73.08   37.56
   3  -3  28   83.84   41.16
   3   3  28   51.89   17.38
   3   3  28   28.20   22.22
   3  -3  28   41.96   29.55
   3   3  28  105.26   41.19
   3  -3  28   66.54   41.02
  -3  -3 -28   38.45   36.25
  -3   3 -28   72.78   36.17
   3  -3  29  110.75   50.46
   3   3  29   78.45   35.65
   3   3  29  260.33   51.52
   3  -3  29  254.14   51.17
  -3  -3 -29  197.96   44.71
  -3   3 -29  232.37   46.08
   3  -3  30  105.39   43.61
   3   3  30   33.31   29.17
   3   3  30   52.17   15.36
   3   3  30  164.00   47.62
   3  -3  30  104.30   46.93
  -3   3 -30  101.87   41.73
   3  -3  31  128.12   54.81
   3   3  31  258.66   56.49
   3  -3  31  246.68   56.84
  -3   3 -31  206.86   52.66
   3   3  32   87.93   49.77
  -3  -3 -32   94.11   43.34
  -3   3 -32   41.81   46.14
   3   3  33    2.50   13.35
   3   3  33    9.26   10.94
   3  -3  33   33.50   30.50
   3   3  33   23.27   45.71
  -3  -3 -33   41.84   39.26
  -3   3 -33   24.67   41.76
   3  -3  34   64.34   35.07
   3   3  34  113.82   54.19
  -3  -3 -34   73.04   44.49
   3  -3  35   -2.07   28.52
   3   3  35    2.03   47.07
  -3  -3 -35    3.34   39.90
   3  -3  36   -4.13   38.89
   3  -3  36   28.59   31.55
   3   3  36    2.39   53.03
  -3  -3 -36   73.89   43.27
   3  -3  37   42.46   39.53
   3   3  37   27.89   56.24
   3  -3  37   11.59   55.81
  -3  -3 -37  -12.18   47.71
  -3  -5  38  -33.31   59.91
   3  -5 -37   64.95   43.81
  -3  -5  37   -7.97   56.40
   3  -5 -36  144.29   48.40
  -3   5  36   81.26   57.68
   3  -5 -35   73.12   46.60
  -3   5  35  140.57   53.00
   3  -5 -34   20.54   36.25
  -3   5  34   25.84   42.99
   3  -5 -33   45.74   38.04
   3   5 -33   97.64   72.91
  -3   5  33   40.95   43.19
   3  -5 -32  247.44   51.42
   3   5 -32  184.56   56.00
  -3   5  32  305.26   59.04
  -3  -5  32  321.15   63.26
   3  -5 -31   51.13   57.18
   3   5 -31   12.87   39.94
  -3   5  31   10.51   39.67
  -3  -5  31   33.02   43.20
   3  -5 -30   30.84   60.62
   3   5 -30   70.57   41.81
  -3   5  30   15.66   41.72
  -3  -5  30  142.66   44.93
   3   5 -29  348.47   72.20
   3  -5 -29  330.61   83.33
   3   5 -29  345.30   58.45
  -3   5  29  316.15   60.18
  -3  -5  29  397.29   65.51
   3   5 -28   95.92   46.99
   3  -5 -28    0.97   32.15
   3   5 -28   13.14   37.99
  -3   5  28   24.80   35.55
  -3  -5  28    8.93   39.62
   3   5 -27   56.48   50.59
   3  -5 -27   97.39   37.65
   3   5 -27   97.62   41.09
  -3  -5  27   47.64   48.79
  -3   5  27   77.30   41.24
  -3  -5  27   81.84   43.89
   3   5 -26   16.57   43.03
   3  -5 -26   47.83   45.22
   3  -5 -26  -15.71   31.37
   3   5 -26   37.54   35.83
  -3  -5  26   17.77   40.27
  -3   5  26   40.48   35.14
  -3  -5  26   -1.38   66.65
   3   5 -25  592.66   74.19
   3  -5 -25  646.88   79.75
   3  -5 -25  628.63   56.29
   3   5 -25  652.90   67.46
  -3  -5  25  540.44   69.64
  -3   5  25  721.57   64.19
  -3  -5  25  732.70   70.57
   3   5 -24   27.79   40.28
   3  -5 -24   73.12   42.41
   3  -5 -24   64.86   27.21
   3   5 -24   64.19   33.03
  -3   5  24   82.90   32.33
  -3  -5  24  115.68   35.90
   3   5 -23  519.35   60.59
   3  -5 -23  486.35   42.90
   3   5 -23  456.81   50.65
  -3   5  23  474.56   50.05
  -3  -5  23  537.31   54.67
   3   5 -22  375.47   54.19
   3  -5 -22  368.14   59.26
   3   5 -22  398.59   47.19
  -3   5  22  391.48   48.67
  -3   5  22  382.86   43.73
  -3  -5  22  408.63   47.98
   3   5 -21  -16.20   29.03
   3  -5 -21  -10.13   34.48
   3   5 -21   -0.86   43.59
  -3   5  21   -7.55   25.65
  -3   5  21   12.48   22.36
  -3  -5  21   28.52   27.05
   3   5 -20 1531.02  114.52
   3  -5 -20 1923.75  113.28
   3  -5 -20 1735.33   89.97
   3   5 -20 1769.38  129.42
  -3  -5  20 1691.41  110.30
  -3   5  20 1731.03  102.48
  -3   5  20 1749.83   96.76
  -3  -5  20 1915.56  136.69
   3   5 -19  148.30   41.17
   3  -5 -19  272.47   45.77
   3  -5 -19  173.78   31.79
   3   5 -19  309.41   66.02
  -3  -5  19  169.90   41.21
  -3   5  19  260.79   41.37
  -3   5  19  201.11   34.87
  -3  -5  19  371.62   66.16
   3   5 -18  221.13   39.26
   3  -5 -18  259.53   40.50
   3  -5 -18  229.51   28.98
   3   5 -18  215.74   58.48
  -3  -5  18  171.77   37.88
  -3   5  18  257.58   35.75
  -3   5  18  232.22   32.41
  -3  -5  18  246.74   35.18
   3   5 -17  222.97   38.17
   3  -5 -17  268.23   40.78
   3  -5 -17  274.98   30.29
   3   5 -17  242.55   35.36
  -3  -5  17  251.20   36.48
  -3   5  17  223.66   36.05
  -3   5  17  281.14   33.74
  -3  -5  17  271.25   35.39
   3   5 -16 2196.66  119.29
   3  -5 -16 2561.73  160.44
   3  -5 -16 2007.94  117.08
   3   5 -16 2256.87  110.59
  -3  -5  16 2107.08  115.36
  -3   5  16 2353.99  112.03
  -3   5  16 2128.04  103.80
  -3  -5  16 2465.15  113.98
   3   5 -15 1985.83  101.37
   3  -5 -15 2121.61  102.04
   3  -5 -15 1921.62  102.00
   3   5 -15 1987.11   93.86
  -3  -5  15 1895.50   97.15
  -3   5  15 2015.72   97.31
  -3   5  15 1962.69  107.41
  -3  -5  15 2329.11  122.12
   3   5 -14 2070.29  109.62
   3  -5 -14 2634.90  115.28
   3  -5 -14 2285.46   91.94
   3   5 -14 2444.04  104.84
  -3  -5  14 2162.42  131.26
  -3   5  14 2359.91  129.03
  -3   5  14 2228.78  122.92
  -3  -5  14 2473.41  101.66
   3   5 -13   -0.81   22.34
   3  -5 -13  -30.49   16.43
  -3  -5  13   12.21   36.04
  -3   5  13  -32.68   18.22
   3   5 -1210735.00  610.68
   3  -5 -1212322.30  660.93
   3   5 -1211638.30  642.92
   3  -5 -1211071.60  528.39
   3   5 -1210555.60  537.19
  -3  -5  1211286.80  578.47
  -3   5  1211051.00  564.70
  -3  -5  1210881.60  611.33
  -3   5  1211229.10  546.59
  -3  -5  1211756.80  565.88
   3   5 -11 2179.99  120.68
   3  -5 -11 2380.60   98.03
   3  -5 -11 2029.11   97.06
   3   5 -11 2019.59  120.59
  -3  -5  11 2055.18   92.10
  -3   5  11 2215.55   94.17
  -3  -5  11 2169.41  120.32
  -3   5  11 2099.34   81.30
  -3  -5  11 2318.65  117.54
   3   5 -10  131.73   24.33
   3  -5 -10  100.13   19.27
   3   5 -10  153.28   24.19
  -3  -5  10  142.36   22.54
  -3   5  10  147.07   24.18
  -3   5  10   65.01   29.65
   3   5  -9  431.45   30.40
   3  -5  -9  520.12   48.04
   3  -5  -9  432.83   12.97
   3  -5  -9  381.58   23.61
   3   5  -9  471.76   31.23
  -3  -5   9  418.37   41.22
  -3   5   9  491.68   48.04
  -3  -5   9  574.31   49.57
  -3   5   9  384.84   25.95
  -3  -5   9  467.60   31.35
   3   5  -8   69.93   16.44
   3  -5  -8   59.04   17.48
   3  -5  -8   62.89    7.33
   3  -5  -8   64.58   20.80
   3   5  -8   57.74   17.46
  -3  -5   8   41.95   15.78
  -3   5   8   65.21   17.04
  -3  -5   8   95.12   28.64
  -3   5   8   56.69   14.11
  -3  -5   8   52.04   28.26
   3   5  -7  777.87   49.52
   3  -5  -7  797.34   35.29
   3  -5  -7  782.31   23.37
   3  -5  -7  751.55   27.13
   3   5  -7  722.38   34.50
  -3  -5   7  785.98   33.15
  -3   5   7  795.84   35.27
  -3  -5   7  787.06   49.76
  -3   5   7  734.32   41.15
  -3  -5   7  777.56   35.39
   3   5  -6  189.83   17.59
   3  -5  -6  174.59    8.86
   3   5  -6  171.21   20.03
  -3  -5   6  170.57   26.23
  -3  -5   6  182.63   30.58
  -3   5   6  173.47   15.03
  -3  -5   6  299.62   32.76
   3   5  -5 2930.47  101.64
   3   5  -5 3142.88  142.02
   3  -5  -5 3206.02   90.41
  -3  -5   5 2895.32   98.18
  -3  -5   5 3276.26  141.18
   3   5  -4 1939.42   73.72
   3  -5  -4 2043.25   67.87
   3   5  -4 1828.82   84.75
   3  -5  -4 1857.30   57.94
  -3  -5   4 1959.48   68.74
   3   5  -3 5297.39  233.11
   3  -5  -3 5389.15  175.27
  -3  -5   3 4688.94  176.55
  -3   5   3 5606.82  192.34
   3   5  -216394.00  814.56
   3   5  -216617.00  897.51
   3  -5  -216675.80  777.06
   3   5  -1 1979.94   84.37
   3   5   0 2480.29   96.79
   3  -5   0 2507.49   71.62
   3   5   1  494.99   42.46
   3  -5   1  461.74   17.72
   3   5   2  829.15   45.88
   3  -5   2  745.64   33.35
   3   5   3 1084.46   50.19
   3  -5   3 1088.98   34.91
  -3  -5  -3 1110.32   38.05
  -3   5  -3 1085.50   36.11
   3   5   4 4187.09  136.02
   3  -5   4 4273.65  188.31
   3   5   4 4571.29  151.38
   3  -5   4 4439.51  146.43
  -3  -5  -4 4259.23  136.53
  -3  -5  -4 4943.00  153.74
  -3   5  -4 4448.30  162.69
   3   5   5 4074.78  134.53
   3  -5   5 4015.06  183.07
   3   5   5 4475.85  141.40
   3  -5   5 4204.99  139.90
  -3   5  -5 3754.49  183.48
  -3  -5  -5 4094.86  150.02
  -3  -5  -5 4599.57  138.35
  -3   5  -5 4183.27  142.58
   3  -5   6  217.07   25.61
   3   5   6  232.68   24.40
   3  -5   6  224.92   35.14
   3   5   6  201.80   11.87
   3   5   6  195.82   21.35
   3  -5   6  213.65   15.84
  -3   5  -6  204.90   26.10
  -3  -5  -6  235.75   16.28
  -3  -5  -6  222.35    9.37
  -3  -5  -6  206.87   19.90
  -3   5  -6  202.12   25.23
   3  -5   7 1566.24   66.76
   3   5   7 1488.83   51.88
   3  -5   7 1445.51   82.62
   3   5   7 1452.39   47.74
   3   5   7 1497.92   58.15
   3  -5   7 1596.55   53.30
  -3   5  -7 1508.98   68.85
  -3  -5  -7 1519.06   52.86
  -3  -5  -7 1586.57   43.00
  -3  -5  -7 1470.71   56.32
  -3   5  -7 1409.60   52.50
   3  -5   8 8128.31  377.14
   3   5   8 8216.37  350.83
   3  -5   8 8122.56  414.55
   3   5   8 8310.30  335.80
   3   5   8 8334.84  393.81
   3  -5   8 8978.49  384.65
  -3   5  -8 8342.92  426.55
  -3  -5  -8 9018.69  405.88
  -3  -5  -8 8616.57  313.78
  -3  -5  -8 8021.27  375.26
  -3   5  -8 8342.34  352.71
   3  -5   9 7040.68  329.07
   3   5   9 7166.32  302.79
   3  -5   9 7166.16  370.64
   3   5   9 7524.49  269.57
   3   5   9 7331.53  319.10
   3  -5   9 7878.56  309.67
  -3   5  -9 6934.58  333.95
  -3  -5  -9 7549.09  324.85
  -3  -5  -9 6659.73  229.71
  -3  -5  -9 6749.83  297.31
  -3   5  -9 7120.69  331.62
   3  -5  10 2542.85  115.61
   3   5  10 2380.48  115.99
   3   5  10 2240.98   59.07
   3   5  10 2439.25  103.24
   3  -5  10 2559.82   96.29
  -3   5 -10 2518.01  118.23
  -3  -5 -10 2593.07  104.95
  -3  -5 -10 2361.09   97.74
  -3   5 -10 2297.71  113.14
   3  -5  11  485.43   74.02
   3   5  11  620.45   50.18
  -3   5 -11  501.17   52.52
  -3  -5 -11  561.42   66.28
   3  -5  12 6364.21  306.47
   3   5  12 5678.03  272.22
   3   5  12 5833.84  323.75
   3  -5  12 6168.59  301.04
  -3   5 -12 6184.78  357.29
  -3  -5 -12 6865.18  351.70
  -3  -5 -12 6035.42  273.18
  -3   5 -12 5686.86  255.01
   3  -5  13 1166.30   75.62
   3   5  13 1177.90   61.21
   3   5  13 1190.03   68.25
   3  -5  13 1380.27   88.19
  -3   5 -13 1202.29  107.82
  -3  -5 -13 1274.61   68.50
  -3  -5 -13 1142.24   64.44
  -3   5 -13 1168.19   58.91
   3  -5  14  169.96   36.41
   3   5  14  187.79   26.77
   3   5  14  135.86   30.16
   3  -5  14  165.51   26.54
  -3   5 -14  160.05   36.45
  -3  -5 -14  181.38   30.25
  -3  -5 -14  196.59   30.69
  -3   5 -14  175.25   25.65
   3  -5  15 2421.45  159.17
   3   5  15 2257.96  110.16
   3  -5  15 2402.96  180.45
   3   5  15 2290.11  107.18
   3  -5  15 2473.11  108.81
  -3   5 -15 2408.80  128.48
  -3  -5 -15 2435.76  121.71
  -3  -5 -15 2194.45  129.11
  -3   5 -15 2215.87  103.11
   3  -5  16   54.57   28.99
   3   5  16   67.02   22.16
   3  -5  16  -32.20   39.20
   3   5  16    8.84   24.69
  -3   5 -16   10.95   30.45
  -3  -5 -16   91.46   25.49
  -3  -5 -16    5.53   22.05
   3  -5  17  429.22   49.19
   3   5  17  425.27   38.66
   3  -5  17  376.14   60.87
   3   5  17  381.10   39.37
   3  -5  17  493.07   40.17
  -3   5 -17  359.24   48.65
  -3  -5 -17  428.47   42.78
  -3  -5 -17  404.31   36.98
  -3   5 -17  407.67   36.87
   3  -5  18 1682.34  111.95
   3   5  18 1663.45   93.94
   3  -5  18 1806.63  123.13
   3   5  18 1782.12   95.17
   3  -5  18 1901.72  122.34
  -3   5 -18 1877.62  113.17
  -3  -5 -18 1824.20   91.13
  -3   5 -18 1731.57   88.57
   3  -5  19  359.38   49.23
   3   5  19  324.60   39.92
   3  -5  19  355.40   57.45
   3   5  19  290.95   43.93
   3  -5  19  403.10   63.89
  -3   5 -19  319.93   51.92
  -3  -5 -19  304.68   63.44
  -3   5 -19  335.25   37.97
   3   5  20    6.37   26.40
   3  -5  20    6.78   40.23
   3   5  20   12.31    6.31
   3   5  20   58.96   29.18
   3  -5  20   28.12   26.88
  -3   5 -20  -34.31   35.91
  -3  -5 -20   -3.88   42.10
  -3   5 -20   25.01   25.49
   3   5  21  873.18   68.14
   3  -5  21  866.81   90.47
   3   5  21  913.57   71.07
   3  -5  21  993.32   69.08
  -3   5 -21  923.61   85.22
  -3  -5 -21  892.34   64.97
  -3   5 -21  866.35   63.69
   3  -5  22  508.84   67.27
   3   5  22  454.67   54.78
   3  -5  22  518.67   73.00
   3   5  22  523.10   57.00
   3  -5  22  643.68   54.87
  -3   5 -22  608.29   67.14
  -3  -5 -22  515.81   64.58
  -3  -5 -22  489.38   50.94
  -3   5 -22  518.67   54.06
   3  -5  23  207.92   53.06
   3   5  23  175.22   43.26
   3  -5  23  221.47   56.44
   3   5  23  223.87   44.49
   3  -5  23  249.02   43.98
  -3  -5 -23  253.48   49.68
  -3  -5 -23  203.83   40.87
  -3   5 -23  217.37   41.02
   3  -5  24  -69.60   37.86
   3   5  24    3.54   30.96
   3   5  24   -0.83    1.76
   3   5  24    0.62    7.44
   3  -5  24   46.06   29.17
   3   5  24  -16.58   31.15
   3  -5  24   11.56   30.64
  -3  -5 -24  -49.21   34.69
  -3  -5 -24   14.02   27.60
  -3   5 -24   23.60   28.42
   3  -5  25  476.19   72.64
   3   5  25  443.35   61.90
   3  -5  25  453.32   56.59
   3   5  25  414.92   95.88
   3  -5  25  503.48   60.80
  -3  -5 -25  370.38   69.61
  -3  -5 -25  401.54   53.89
  -3   5 -25  461.15   59.31
   3   5  26  729.33   81.73
   3  -5  26  746.41   76.68
   3   5  26  837.16  124.02
   3  -5  26  848.70   89.48
  -3  -5 -26  820.59  108.50
  -3   5 -26  785.42   79.37
   3   5  27   19.52   34.67
   3  -5  27  -36.17   42.06
   3   5  27    6.60    7.85
   3  -5  27   -4.21   31.20
   3   5  27  -35.13   61.82
   3  -5  27  -24.42   61.08
  -3   5 -27   38.58   36.28
   3   5  28   34.40   40.12
   3  -5  28   36.75   47.09
   3  -5  28  -12.83   35.27
   3   5  28  127.25   71.63
  -3  -5 -28   42.90   35.30
  -3   5 -28   19.28   37.18
   3  -5  29   13.03   42.06
   3   5  29    0.23    6.82
   3  -5  29   49.50   31.74
   3   5  29    5.96   40.01
   3  -5  29  -14.78   37.70
  -3  -5 -29    3.06   33.12
  -3   5 -29   22.07   34.30
   3  -5  30   -3.71   40.62
   3   5  30   -0.23    1.79
   3   5  30    6.79   40.17
   3  -5  30   -0.44   36.89
  -3  -5 -30   -4.67   31.98
  -3   5 -30  -19.75   35.00
   3  -5  31   70.73   48.61
   3   5  31    7.19   47.83
   3  -5  31   76.46   44.39
  -3  -5 -31   44.95   37.99
  -3   5 -31   25.88   39.80
   3  -5  32  -10.90   42.32
   3   5  32   -1.21   40.05
   3  -5  32  -41.63   39.83
  -3  -5 -32   23.45   35.43
  -3   5 -32   17.35   37.04
   3   5  33   67.72   48.50
   3  -5  33   37.75   45.94
  -3  -5 -33    2.18   40.76
  -3   5 -33   51.08   42.22
   3   5  34  -17.07   45.28
   3  -5  34   34.60   46.86
  -3   5 -34   11.31   41.54
   3  -5  35    6.62   37.62
   3   5  35   63.79   49.42
  -3   5 -35  -67.89   60.28
  -3   5 -35    6.36   44.08
   3  -5  36   82.56   43.61
   3   5  36   51.90   59.64
  -3   5 -36  124.82   52.48
   3  -7 -36  -25.61   37.08
   3   7 -36  -26.02   45.78
  -3   7  36   26.13   43.06
   3   7 -35   33.60   45.65
  -3   7  35   18.79   42.97
  -3  -7  35  -82.48   46.49
   3   7 -34   51.63   42.89
  -3   7  34  -47.83   40.45
  -3  -7  34   36.11   45.98
   3   7 -33  -27.72   43.14
  -3   7  33   42.39   40.36
  -3  -7  33   -4.61   45.47
   3  -7 -32  -37.20   34.41
   3   7 -32  -23.06   43.17
  -3   7  32   39.52   39.10
  -3  -7  32  -60.67   44.33
   3  -7 -31   23.99   32.34
   3   7 -31   46.86   40.51
  -3   7  31   15.67   37.14
  -3  -7  31  -26.19   41.13
   3  -7 -30   38.50   32.12
   3   7 -30   39.71   43.39
  -3  -7  30   42.48   46.19
  -3   7  30   19.84   37.68
  -3  -7  30   32.67   42.11
   3  -7 -29  294.84   49.68
   3   7 -29  214.98   61.48
  -3   7  29  295.31   54.76
   3  -7 -28  173.33   63.91
   3  -7 -28  161.21   42.88
   3   7 -28  174.95   52.47
  -3   7  28  162.37   47.18
   3  -7 -27  302.05   71.79
   3  -7 -27  273.24   49.48
   3   7 -27  349.41   64.12
  -3   7  27  325.55   54.82
  -3  -7  27  416.21   65.56
   3  -7 -26  307.57   69.64
   3  -7 -26  240.77   73.74
   3   7 -26  255.48   59.02
  -3   7  26  275.80   56.16
  -3  -7  26  278.59   60.14
   3  -7 -25  136.10   58.70
   3  -7 -25   94.53   61.48
   3   7 -25  149.98   49.38
  -3   7  25  108.55   42.23
  -3  -7  25  104.89   50.07
   3  -7 -24  142.34   33.56
   3   7 -24  113.14   44.97
  -3   7  24   87.93   38.22
  -3  -7  24   90.49   43.24
   3   7 -23  134.60   47.34
   3  -7 -23  172.31   33.56
   3   7 -23  143.22   42.05
  -3  -7  23  194.74   43.64
  -3   7  23  186.02   38.56
  -3  -7  23  152.96   42.87
   3   7 -22   35.60   36.60
   3  -7 -22  131.73   40.30
   3  -7 -22   74.60   26.33
   3   7 -22   52.43   34.78
  -3  -7  22   76.44   35.79
  -3   7  22   50.60   30.22
  -3  -7  22   79.05   63.08
   3   7 -21    4.67   31.54
   3  -7 -21   17.87   31.43
   3  -7 -21   17.92   21.81
   3   7 -21   25.68   28.08
  -3  -7  21   19.87   29.35
  -3   7  21    9.55   25.11
  -3  -7  21   32.95   30.02
   3   7 -20  597.26   63.12
   3  -7 -20  683.49   63.48
   3  -7 -20  650.70   46.46
   3   7 -20  606.81   54.58
  -3  -7  20  583.19   59.36
  -3   7  20  640.25   57.67
  -3   7  20  641.87   52.14
  -3  -7  20  694.96   56.87
   3   7 -19  462.83   54.11
   3  -7 -19  548.22   54.27
   3  -7 -19  428.05   59.79
   3   7 -19  409.87   77.61
  -3  -7  19  443.34   50.57
  -3   7  19  507.01   51.71
  -3   7  19  494.05   43.50
  -3  -7  19  509.15   49.89
   3   7 -18  519.18   52.96
   3  -7 -18  538.17   40.43
   3   7 -18  505.45   72.67
  -3  -7  18  483.94   48.58
  -3   7  18  533.35   48.27
  -3   7  18  470.98   62.58
  -3  -7  18  584.66   50.17
   3   7 -17  254.60   41.31
   3  -7 -17  299.95   44.08
   3  -7 -17  281.74   32.37
   3   7 -17  280.75   66.42
  -3   7  17  301.52   40.62
  -3   7  17  221.73   56.36
  -3  -7  17  354.98   66.11
   3   7 -16   53.76   30.87
   3  -7 -16   79.47   31.80
   3  -7 -16   32.22   23.43
   3   7 -16   61.97   31.84
  -3  -7  16   64.96   28.78
  -3   7  16   90.93   28.75
  -3   7  16  -39.83   44.26
  -3  -7  16   69.39   30.49
   3   7 -15  726.16   52.90
   3  -7 -15  720.40   54.28
   3  -7 -15  725.53   42.31
   3   7 -15  703.24   50.37
  -3  -7  15  695.11   51.24
  -3   7  15  734.96   50.95
  -3   7  15  652.59   44.18
  -3  -7  15  773.07   50.88
   3   7 -14  334.60   53.84
   3  -7 -14  384.95   38.02
   3  -7 -14  303.84   43.69
   3   7 -14  332.91   35.46
  -3  -7  14  312.07   34.51
  -3   7  14  341.76   52.20
  -3   7  14  351.38   30.59
  -3  -7  14  372.45   35.87
   3   7 -13  346.22   51.86
   3  -7 -13  383.05   49.65
   3  -7 -13  327.78   25.33
   3   7 -13  321.35   31.94
  -3  -7  13  391.31   32.78
  -3   7  13  313.33   46.91
  -3   7  13  324.25   28.18
  -3  -7  13  395.17   49.25
   3   7 -12   83.20   22.48
   3  -7 -12  112.61   22.66
   3  -7 -12  105.63   17.35
   3   7 -12  124.81   23.45
  -3  -7  12  116.86   34.26
  -3   7  12  104.24   22.08
  -3   7  12  105.34   29.87
  -3  -7  12  112.92   22.76
   3   7 -11 1851.31   83.82
   3  -7 -11 1972.72   84.34
   3  -7 -11 1768.31   85.88
   3   7 -11 1734.17  104.51
  -3  -7  11 1849.12  103.00
  -3   7  11 1833.31   80.82
  -3   7  11 1727.86   91.80
  -3  -7  11 1822.13   79.90
   3   7 -10  341.69   28.45
   3  -7 -10  303.27   42.72
   3  -7 -10  295.09    9.87
   3  -7 -10  325.23   22.47
   3   7 -10  306.06   29.73
  -3  -7  10  358.40   27.52
  -3   7  10  346.68   27.83
  -3   7  10  297.47   24.91
  -3  -7  10  346.55   28.80
   3   7  -9   10.42   26.04
   3  -7  -9   19.34   16.72
   3  -7  -9   23.10    8.63
   3  -7  -9   19.24   12.34
   3   7  -9   -3.41   17.65
  -3  -7   9    4.39   14.87
  -3   7   9    8.96   13.98
  -3  -7   9  -26.62   29.84
   3   7  -8  848.39   41.38
   3  -7  -8  999.03   45.07
   3   7  -8  827.50   68.22
   3  -7  -8  847.18   25.54
   3   7  -8  836.30   44.43
  -3  -7   8  909.15   54.28
  -3   7   8  867.10   54.96
   3   7  -7  196.38   33.93
   3  -7  -7  250.14   17.63
  -3  -7   7  222.44   20.60
  -3   7   7  250.47   23.16
   3   7  -6 2527.79   92.44
   3  -7  -6 2482.43   73.88
  -3  -7   6 2497.57  103.52
   3   7  -5   26.79   23.01
   3  -7  -5   72.02   16.08
  -3  -7   5   28.27   12.30
   3   7  -4   62.36   14.72
  -3  -7   4   40.26   18.10
   3  -7  -3  413.85   19.49
  -3  -7  -1 2756.93   82.79
   3   7   4   62.71   27.76
   3   7   5  698.02   47.47
   3  -7   5  734.88   43.51
  -3  -7  -5  780.14   37.77
  -3  -7  -5  721.44   36.55
  -3   7  -5  744.25   33.48
   3  -7   6   49.78   34.12
   3   7   6   53.00   21.36
   3  -7   6   51.71   14.44
  -3  -7  -6   46.75   11.54
  -3  -7  -6   53.82   15.61
  -3   7  -6   49.69   15.07
   3  -7   7 3044.32  125.25
   3   7   7 2821.69  103.91
   3   7   7 2683.67  100.17
   3  -7   7 2840.68  106.65
  -3   7  -7 3016.17  130.06
  -3  -7  -7 2806.86  123.27
  -3  -7  -7 2806.11   93.51
  -3   7  -7 2760.57  130.23
   3  -7   8  701.76   49.08
   3   7   8  756.95   50.01
   3   7   8  810.25   70.73
   3  -7   8  846.30   57.89
  -3   7  -8  691.24   70.58
  -3  -7  -8  789.20   38.40
  -3  -7  -8  862.99   27.50
  -3   7  -8  731.97   41.92
   3  -7   9 1083.67   84.08
   3   7   9 1023.41   47.51
   3   7   9  908.05   31.56
   3   7   9 1059.55   57.62
   3  -7   9 1136.23   49.44
  -3   7  -9 1106.86   62.88
  -3  -7  -9 1139.74   49.81
  -3   7  -9 1090.46   51.59
   3  -7  10  342.30   36.99
   3   7  10  344.23   26.82
   3   7  10  296.20   34.64
   3  -7  10  325.20   27.00
  -3   7 -10  331.18   37.86
  -3  -7 -10  325.58   40.42
  -3  -7 -10  344.15   32.75
  -3   7 -10  291.33   27.65
   3  -7  11   73.11   30.93
   3   7  11  151.88   32.12
  -3   7 -11   67.59   33.23
  -3  -7 -11  206.05   26.13
  -3  -7 -11  132.97   28.87
  -3   7 -11  248.35   42.14
   3  -7  12 2997.58  179.07
   3   7  12 2652.12  142.59
   3   7  12 2749.60  129.48
   3  -7  12 2776.77  118.63
  -3   7 -12 2856.83  179.86
  -3  -7 -12 2755.37  128.71
  -3  -7 -12 2656.55  122.88
  -3   7 -12 2519.14  142.11
   3  -7  13   57.16   28.54
   3   7  13   41.05   32.68
   3  -7  13   46.82   21.01
  -3   7 -13   68.08   29.45
  -3  -7 -13   50.82   22.01
  -3   7 -13   73.20   21.08
   3  -7  14   40.68   29.52
   3   7  14   64.49   20.31
   3   7  14   58.61   27.84
   3  -7  14   79.79   21.70
  -3   7 -14  -33.23   32.09
  -3  -7 -14   62.47   23.45
  -3  -7 -14   28.71   24.54
  -3   7 -14   98.71   22.42
   3  -7  15  525.71   48.28
   3   7  15  444.76   37.62
   3   7  15  452.07   43.38
   3  -7  15  540.03   39.40
  -3   7 -15  493.72   49.85
  -3  -7 -15  497.08   60.91
  -3  -7 -15  468.81   39.41
  -3   7 -15  472.89   39.54
   3  -7  16   96.84   35.21
   3   7  16  127.13   25.22
   3   7  16  135.61   29.28
   3  -7  16   97.28   45.75
  -3   7 -16  102.13   34.52
  -3  -7 -16  122.45   49.86
  -3   7 -16  124.21   27.34
   3   7  17   17.47   20.91
   3   7  17  -22.71   24.47
   3  -7  17   17.51   22.67
  -3   7 -17   13.59   30.24
  -3  -7 -17  -14.59   24.54
  -3   7 -17   21.69   22.40
   3  -7  18  913.10   76.76
   3   7  18  796.57   60.90
   3   7  18  924.15   69.00
   3  -7  18 1022.57   64.41
  -3   7 -18  968.80   80.33
  -3  -7 -18  932.40   72.37
  -3  -7 -18  947.12   62.34
  -3   7 -18  941.05   63.11
   3  -7  19   75.75   38.31
   3   7  19   54.46   28.67
   3   7  19   51.32   33.35
   3  -7  19   92.53   29.72
  -3   7 -19   71.10   40.06
  -3  -7 -19   98.77   33.36
  -3  -7 -19   74.48   28.94
  -3   7 -19   93.86   29.37
   3  -7  20  299.82   51.76
   3   7  20  284.02   39.25
   3  -7  20  238.65   63.51
   3   7  20  245.01   45.86
   3  -7  20  344.42   40.58
  -3  -7 -20  304.30   44.76
  -3  -7 -20  302.78   39.46
  -3   7 -20  249.42   64.72
   3  -7  21   70.40   40.89
   3   7  21   78.80   31.26
   3  -7  21   32.17   51.66
   3   7  21   -3.23   58.93
   3  -7  21   74.49   31.08
  -3  -7 -21  103.25   34.40
  -3  -7 -21   50.59   30.68
  -3   7 -21   56.90   50.82
   3   7  22  204.37   37.99
   3   7  22  101.23   70.84
   3  -7  22  152.90   63.62
  -3  -7 -22   74.88   61.93
  -3   7 -22  227.19   64.01
   3   7  23  120.77   67.95
   3  -7  23  190.80   66.80
  -3  -7 -23  171.87   62.40
  -3   7 -23  137.81   62.47
   3   7  24   -3.32   64.75
   3  -7  24   70.14   36.06
  -3  -7 -24   74.22   37.56
  -3   7 -24   29.24   59.29
   3  -7  25  214.38   49.40
   3   7  25  230.22   82.87
   3  -7  25  226.50   49.32
  -3  -7 -25  238.37   48.11
  -3   7 -25  212.94   76.81
   3  -7  26   60.67   53.19
   3  -7  26   57.95   46.99
   3   7  26   85.13   46.03
   3  -7  26  138.11   45.16
  -3  -7 -26   87.09   41.37
   3  -7  27   50.08   53.30
   3  -7  27   77.79   57.96
   3  -7  27   98.82   45.54
   3   7  27  136.55   45.59
   3  -7  27   48.48   44.02
  -3  -7 -27   95.57   47.36
  -3  -7 -27   49.32   39.66
   3  -7  28    1.00   50.41
   3  -7  28   -2.09   39.20
   3   7  28    6.44   37.96
   3  -7  28   26.28   38.88
  -3  -7 -28    4.17   36.61
   3  -7  29  100.62   65.38
   3  -7  29  100.83   50.78
   3   7  29  121.09   48.91
   3  -7  29  175.72   49.10
  -3  -7 -29  125.93   75.11
   3  -7  30   -6.09   39.81
   3   7  30   35.25   41.58
  -3  -7 -30   12.21   62.69
   3   7  31   26.77   43.38
  -3  -7 -31   29.69   37.37
   3   7  32   30.38   47.18
  -3  -7 -32   72.89   42.39
   3  -7  33  122.27   65.78
   3   7  33  125.29   57.36
  -3  -7 -33  154.41   48.78
   3   7  34   57.78   49.18
   3  -7  34   55.56   49.67
  -3  -7 -34  -19.56   41.44
   3  -7  35  -18.56   50.68
  -3  -7 -35   43.39   39.96
  -3  -9  35  -34.51   51.52
   3  -9 -34   47.34   37.87
  -3  -9  34   50.26   52.53
   3  -9 -33  -15.87   32.37
  -3   9  33   19.18   38.25
  -3  -9  33   17.64   46.54
   3  -9 -32  -13.02   33.50
  -3  -9  32   -9.43   44.27
  -3   9  32   43.97   40.24
  -3  -9  32   35.43   45.41
   3  -9 -31  -11.31   32.17
  -3  -9  31    5.11   43.51
  -3   9  31    0.92   40.19
  -3   9  31  -21.94   37.74
   3  -9 -30  139.39   44.13
   3   9 -30  165.62   91.84
  -3   9  30  180.86   55.10
  -3   9  30  199.17   51.38
   3  -9 -29   76.66   53.64
   3  -9 -29   99.06   36.06
   3   9 -29   34.22   77.39
  -3  -9  29   -1.48   49.58
  -3   9  29    9.15   45.67
  -3   9  29    5.81   41.29
  -3  -9  29  137.50   45.76
   3  -9 -28    5.66   44.27
   3  -9 -28  -34.22   49.68
   3   9 -28   38.40   39.95
  -3   9  28   -5.07   38.51
  -3   9  28   13.88   33.77
  -3  -9  28    4.72   39.56
   3  -9 -27  101.60   63.94
   3   9 -27  165.00   51.53
  -3   9  27  176.45   47.91
  -3   9  27  127.47   41.99
  -3  -9  27  146.67   50.16
   3  -9 -26   18.71   28.30
   3   9 -26  -10.79   39.05
  -3   9  26  -35.17   36.85
  -3   9  26   79.32   31.82
  -3  -9  26    4.86   39.61
   3  -9 -25  205.57   39.01
   3   9 -25  255.38   51.76
  -3   9  25  187.75   51.27
  -3   9  25  229.89   44.81
  -3  -9  25  196.64   84.21
   3  -9 -24  402.89   50.87
   3   9 -24  441.00   63.41
  -3  -9  24  321.33   62.27
  -3   9  24  427.99   62.62
  -3   9  24  374.60   52.37
  -3  -9  24  461.22  101.98
   3  -9 -23   58.27   36.61
   3  -9 -23  -23.74   27.07
   3   9 -23   -3.59   36.48
  -3  -9  23  -43.70   32.21
  -3   9  23   17.90   33.50
  -3   9  23   30.78   28.90
  -3  -9  23   -1.39   35.41
   3  -9 -22   26.16   36.86
   3  -9 -22    4.31   40.92
   3   9 -22   46.44   35.78
  -3  -9  22   39.15   33.76
  -3   9  22   -5.29   29.49
  -3  -9  22   -7.05   35.52
   3   9 -21  413.08   58.53
   3  -9 -21  539.24   61.90
   3  -9 -21  397.70   67.76
   3   9 -21  418.50   57.38
  -3  -9  21  435.73   56.21
  -3   9  21  444.88   49.14
  -3  -9  21  525.53   58.08
   3   9 -20  179.65   41.48
   3  -9 -20  179.67   30.55
   3   9 -20  164.73   42.31
  -3   9  20  178.32   35.76
  -3  -9  20  191.47   40.51
   3   9 -19    1.40   30.29
   3  -9 -19  -25.28   21.74
   3   9 -19  -13.58   28.57
  -3   9  19   -2.34   24.91
  -3  -9  19  -32.44   47.65
   3   9 -18  368.14   48.91
   3  -9 -18  363.80   46.34
   3  -9 -18  408.36   37.89
   3   9 -18  362.45   46.65
  -3  -9  18  338.75   46.16
  -3   9  18  394.01   44.07
  -3   9  18  338.18   63.61
  -3  -9  18  416.03   73.19
   3   9 -17    0.98   26.99
   3  -9 -17   -7.49   25.92
   3  -9 -17   22.80   35.09
   3   9 -17    0.61   44.47
  -3  -9  17  -28.26   25.12
  -3   9  17    9.11   24.26
  -3   9  17   44.38   39.83
  -3  -9  17   15.22   25.91
   3   9 -16   27.31   26.85
   3  -9 -16   34.93   27.61
   3  -9 -16  -42.08   35.71
   3   9 -16  -65.11   48.30
  -3  -9  16  -10.01   25.16
  -3   9  16   11.96   24.88
  -3   9  16    7.70   23.25
  -3  -9  16   29.48   27.33
   3   9 -15  638.01   80.63
   3  -9 -15  818.26   89.90
   3  -9 -15  753.70   47.01
   3   9 -15  699.15   62.45
  -3  -9  15  750.86   56.12
  -3   9  15  699.44   57.18
  -3   9  15  615.02   50.63
  -3  -9  15  790.33   59.63
   3   9 -14   99.67   46.62
   3  -9 -14   76.99   48.55
   3  -9 -14   91.75   24.27
   3   9 -14   82.18   33.05
  -3  -9  14   91.24   43.97
  -3   9  14   57.02   26.53
  -3  -9  14   21.74   53.07
   3   9 -13  212.85   33.71
   3  -9 -13  210.13   34.68
   3  -9 -13  191.27   29.51
   3   9 -13  247.81   37.59
  -3  -9  13  246.31   51.42
  -3   9  13  232.81   46.52
  -3  -9  13  231.76   37.01
   3   9 -12  115.04   25.77
   3  -9 -12   91.88   26.93
   3  -9 -12   49.58    8.03
   3  -9 -12   93.92   36.19
   3   9 -12   56.58   28.74
  -3  -9  12   74.79   23.84
  -3   9  12   33.73   40.96
  -3  -9  12   65.18   29.20
   3   9 -11 2845.65  137.02
   3  -9 -11 2882.29  170.78
   3  -9 -11 2725.73  124.36
  -3  -9  11 2869.56  136.88
  -3   9  11 2749.75  135.71
  -3  -9  11 2843.17  139.15
   3   9 -10  -24.98   31.24
   3  -9 -10    7.09   18.84
   3  -9 -10    3.95   11.53
   3  -9 -10  -25.29   15.28
  -3  -9  10   11.70   18.11
  -3   9  10  -34.76   18.66
  -3  -9  10  -14.07   35.81
   3   9  -9  249.32   25.26
   3  -9  -9  177.08   17.95
  -3  -9   9  253.70   37.95
  -3   9   9  179.38   38.98
   3   9  -8 1816.17   80.00
   3  -9  -8 1657.56   68.55
  -3  -9   8 1975.04   83.28
   3   9  -7  812.71   43.07
   3  -9  -7  704.29   28.93
  -3  -9   7  842.86   40.92
   3   9  -6  222.18   23.48
   3  -9  -6  183.94   24.50
  -3  -9   6  182.05   33.51
   3  -9  -5 4539.36  185.49
   3  -9  -4  268.51   20.19
   3  -9  -3  557.29   30.05
   3  -9   6  117.22   32.23
  -3  -9  -6  148.39   16.41
   3  -9   7  743.31   48.96
   3  -9   7  712.90   40.54
  -3  -9  -7  631.29   35.39
  -3  -9  -7  713.19   34.01
   3  -9   8  340.23   36.98
   3  -9   8  286.91   27.64
  -3   9  -8  338.44   55.96
  -3  -9  -8  285.83   35.99
   3  -9   9    9.85   41.28
   3   9   9   80.56   24.81
   3  -9   9   14.28   31.79
  -3   9  -9    6.44   25.84
  -3  -9  -9   34.43   17.57
  -3   9  -9   29.27   19.33
   3  -9  10  815.12   55.73
   3   9  10  773.98   53.99
   3  -9  10  791.30   45.61
  -3   9 -10  788.09   55.70
  -3  -9 -10  775.51   43.10
  -3  -9 -10  680.80   30.71
  -3  -9 -10  694.92   48.31
  -3   9 -10  697.87   45.97
   3  -9  11  656.56   50.10
   3   9  11  557.03   37.61
   3   9  11  559.12   48.26
   3  -9  11  615.49   40.73
  -3   9 -11  690.68   51.88
  -3  -9 -11  599.62   39.45
  -3  -9 -11  587.23   62.34
  -3   9 -11  547.78   61.52
   3  -9  12    8.50   25.02
   3   9  12    6.38   16.81
   3   9  12  -41.61   43.07
   3  -9  12   -0.08   18.73
  -3   9 -12   18.12   41.80
  -3  -9 -12  -20.86   29.79
  -3  -9 -12   13.10   20.93
  -3   9 -12    0.81   31.34
   3  -9  13 1561.05  128.43
   3   9  13 1446.27   74.37
   3  -9  13 1378.43  101.94
  -3   9 -13 1629.47   98.56
  -3  -9 -13 1502.08   80.00
  -3  -9 -13 1439.11   81.73
  -3   9 -13 1381.33   78.19
   3  -9  14  101.86   33.69
   3   9  14   55.61   39.59
   3   9  14   45.68   32.34
   3  -9  14   56.73   26.87
  -3   9 -14   87.93   35.02
  -3  -9 -14   98.08   27.73
  -3   9 -14   71.91   27.68
   3  -9  15 1568.47  103.03
   3   9  15 1359.09   82.04
   3   9  15 1448.93   93.45
   3  -9  15 1586.32   87.95
  -3   9 -15 1612.76  105.17
  -3  -9 -15 1350.13   91.71
  -3   9 -15 1440.54   88.74
   3  -9  16  166.98   37.62
   3   9  16   66.61   26.65
   3   9  16   89.78   32.69
   3  -9  16   78.06   29.49
  -3   9 -16  114.40   38.33
  -3  -9 -16  112.54   30.06
  -3  -9 -16   80.12   29.67
  -3   9 -16   72.36   29.69
   3  -9  17  366.52   53.36
   3   9  17  343.60   39.60
   3   9  17  345.09   47.47
   3  -9  17  394.27   42.45
  -3   9 -17  393.49   54.33
  -3  -9 -17  414.94   65.51
  -3  -9 -17  376.36   42.58
  -3   9 -17  335.65   43.65
   3   9  18   17.96   23.52
   3   9  18  -28.91   29.49
   3  -9  18  -34.67   42.29
  -3  -9 -18   39.52   47.21
  -3  -9 -18   24.35   26.66
  -3   9 -18   18.90   42.75
   3   9  19   30.15   25.62
   3   9  19   29.61   53.60
   3  -9  19   -4.61   45.48
  -3  -9 -19   24.02   30.08
  -3  -9 -19   42.44   48.23
  -3   9 -19   34.32   46.08
   3   9  20  117.08   32.43
   3   9  20   72.45   63.32
   3  -9  20  135.43   33.97
  -3  -9 -20  168.32   37.57
  -3  -9 -20  128.27   34.66
  -3   9 -20   75.66   55.74
   3  -9  21   40.77   35.99
   3   9  21  -97.42   52.36
   3  -9  21  -22.26   28.31
  -3  -9 -21   -1.48   29.28
  -3  -9 -21   18.88   28.72
  -3   9 -21   -3.93   45.08
   3  -9  22   12.72   40.09
   3   9  22    1.52   36.16
   3  -9  22   32.00   31.56
  -3  -9 -22   22.69   34.45
  -3  -9 -22   10.56   32.16
  -3   9 -22   13.98   31.46
   3   9  23   83.74   37.98
   3  -9  23   -5.01   33.75
  -3   9 -23   79.05   47.64
  -3  -9 -23   29.38   35.77
  -3   9 -23   21.35   34.02
   3   9  24   -7.26   38.00
   3  -9  24   55.55   35.55
  -3   9 -24   27.17   44.42
  -3  -9 -24   -0.35   56.37
  -3   9 -24   12.71   34.23
   3   9  25  143.28   49.11
   3  -9  25  120.61   76.22
  -3   9 -25  157.58   60.54
  -3  -9 -25  228.99   72.16
  -3   9 -25  168.46   47.54
   3   9  26   68.97   41.66
  -3   9 -26   67.97   51.72
  -3  -9 -26   77.47   38.94
  -3   9 -26   82.06   41.85
   3   9  27   54.81   39.19
   3  -9  27   24.73   40.87
  -3   9 -27   51.61   47.71
  -3  -9 -27  -20.07   34.61
  -3   9 -27   18.45   38.48
   3  -9  28  -38.46   46.06
   3   9  28    5.03   38.53
   3  -9  28  -22.84   39.01
  -3   9 -28  -66.25   45.36
  -3  -9 -28   50.00   34.15
  -3   9 -28   25.40   37.67
   3  -9  29   42.01   47.06
   3   9  29   35.94   43.02
   3  -9  29   88.11   43.04
  -3   9 -29   25.41   54.90
  -3  -9 -29   -7.31   45.18
  -3  -9 -29   -2.12   38.84
  -3   9 -29   32.31   41.22
   3  -9  30  130.36   60.90
   3   9  30  176.19   56.61
   3  -9  30  161.00   55.91
  -3   9 -30  179.88   68.95
  -3  -9 -30   99.08   60.00
  -3  -9 -30  158.35   48.53
  -3   9 -30  110.06   51.64
   3   9  31   49.40   49.19
   3  -9  31   56.08   46.66
  -3  -9 -31   40.17   52.87
  -3   9 -31   50.90   45.41
   3   9  32  -10.58   44.15
  -3   9 -32   -2.96   41.07
   3   9  33   13.97   49.19
  -3  -9 -33   26.66   41.65
  -3   9 -33   66.34   46.20
   3 -11 -32   13.45   30.34
   3  11 -32  -46.51   44.48
   3 -11 -31   14.92   31.50
   3  11 -31  -40.32   44.50
  -3 -11  31  -57.21   44.42
   3 -11 -30   86.27   57.16
   3  11 -30   92.61   54.05
  -3 -11  30   78.48   48.81
   3  11 -29    9.11   44.73
  -3 -11  29   17.90   43.11
   3 -11 -28   12.00   29.36
   3  11 -28   29.38   41.18
  -3 -11  28  -12.81   40.52
   3 -11 -27  185.11   37.49
   3  11 -27   99.33   51.68
  -3  11  27  123.03   71.07
  -3 -11  27  180.32   52.71
   3 -11 -26   45.90   31.37
   3  11 -26   20.82   73.67
  -3  11  26  105.45   39.76
  -3  11  26   30.71   37.11
   3 -11 -25  106.29   32.91
   3  11 -25  105.68   73.06
  -3 -11  25   62.91   42.86
  -3  11  25  126.85   41.27
  -3  11  25   99.08   39.10
   3 -11 -24   14.08   35.09
   3 -11 -24  -30.63   40.68
  -3 -11  24  -18.37   31.82
  -3  11  24   63.69   31.34
  -3  11  24    7.60   29.19
  -3 -11  24  -34.35   33.66
   3 -11 -23  238.86   47.36
   3 -11 -23  123.98   55.21
   3  11 -23  191.67   77.39
  -3 -11  23  136.26   43.60
  -3  11  23  146.30   42.44
  -3  11  23  115.15   38.17
  -3 -11  23  187.69   44.63
   3 -11 -22   14.15   32.37
   3 -11 -22   21.09   23.59
   3  11 -22  -19.70   33.12
  -3  11  22  -26.60   28.89
  -3  11  22    9.16   26.56
  -3 -11  22  -14.07   32.30
   3 -11 -21    9.83   32.08
   3 -11 -21  -33.52   22.46
   3  11 -21  -40.77   33.77
  -3  11  21   15.76   29.68
  -3  11  21   15.28   26.35
  -3 -11  21   34.96   32.20
   3  11 -20   41.53   31.74
   3 -11 -20    6.87   24.60
   3  11 -20   16.08   34.18
  -3  11  20   32.56   28.21
  -3 -11  20   59.58   55.04
   3  11 -19  -18.86   29.46
   3 -11 -19   -6.48   30.22
   3 -11 -19   -0.36   23.87
   3  11 -19   37.38   31.94
  -3 -11  19  -33.61   27.09
  -3  11  19  -13.25   27.85
  -3 -11  19   12.45   30.79
   3  11 -18  330.40   50.16
   3 -11 -18  399.74   50.95
   3 -11 -18  330.90   57.62
   3  11 -18  257.70   48.70
  -3 -11  18  328.05   47.49
  -3  11  18  317.34   62.29
  -3 -11  18  371.59   49.65
   3  11 -17   67.72   34.23
   3 -11 -17   55.71   34.87
   3 -11 -17   87.50   27.68
   3  11 -17  131.30   37.27
  -3 -11  17   67.39   32.96
  -3  11  17  105.07   52.36
  -3 -11  17  129.55   36.21
   3  11 -16   61.38   31.08
   3 -11 -16   97.50   33.05
   3 -11 -16   33.37   26.39
   3  11 -16   71.91   33.95
  -3 -11  16   46.73   29.62
  -3  11  16   62.12   29.03
  -3 -11  16   59.24   33.00
   3  11 -15  834.91   91.33
   3 -11 -15  765.27   55.91
  -3 -11  15  728.11   86.26
  -3  11  15  778.99   63.28
  -3 -11  15  787.65   94.74
   3  11 -14 1763.12  113.54
   3 -11 -14 1806.56  114.71
   3 -11 -14 1682.51  125.22
  -3 -11  14 1861.40  142.07
  -3  11  14 1654.30  108.36
  -3 -11  14 1857.37  116.34
   3  11 -13  107.47   30.63
   3 -11 -13   53.84   33.42
   3 -11 -13   66.70   13.13
   3 -11 -13   63.99   10.36
   3 -11 -13  112.49   44.38
  -3 -11  13   97.08   30.58
  -3  11  13   71.98   50.77
  -3 -11  13   20.25   36.06
   3  11 -12 1712.00  103.16
   3 -11 -12 1767.53  107.41
   3 -11 -12 1613.34   91.71
  -3 -11  12 1756.25  100.44
  -3  11  12 1633.60  132.71
  -3 -11  12 1715.33  106.25
   3  11 -11  -22.18   38.30
   3 -11 -11  -35.38   44.51
   3 -11 -11   -4.68   13.72
   3 -11 -11  -37.41   22.96
  -3 -11  11   15.66   23.16
  -3 -11  11  -28.81   48.65
   3  11 -10  991.64   67.55
  -3 -11  10 1078.19   82.96
   3  11  -9  379.25   37.14
   3 -11  -9  250.03   30.55
  -3 -11   9  345.39   34.51
   3  11  -8 2792.66  166.04
   3 -11  -8 2294.96  106.59
  -3 -11   8 2803.26  132.69
   3 -11  -7  175.21   20.35
  -3 -11   7  205.21   39.70
   3 -11  -6   -3.98   23.62
   3 -11  -5 1896.30   87.59
   3 -11  -4  172.48   21.47
   3 -11  -3  449.33   32.39
   3 -11  -2  514.26   36.42
   3 -11  -1  874.16   50.88
   3 -11   3   69.43   35.43
   3 -11   4 1202.43   90.89
   3 -11   5  804.28   77.28
   3 -11   6 1537.49  112.41
  -3 -11  -6 1469.47   88.58
   3 -11   7  858.39   87.20
   3 -11   7  831.00   53.50
  -3 -11  -7  805.02   48.76
  -3 -11  -7  882.22   47.50
   3 -11   8  496.65   71.96
   3 -11   8  470.67   40.96
  -3 -11  -8  505.77   35.89
   3 -11   9   84.76   32.39
   3 -11   9  101.88   50.62
   3 -11   9  117.20   24.19
  -3  11  -9   78.54   34.99
  -3 -11  -9   90.09   33.76
  -3 -11  -9   84.50   14.17
   3 -11  10  374.37   68.95
   3 -11  10  373.04   67.09
   3 -11  10  338.72   54.67
  -3  11 -10  393.17   48.86
  -3 -11 -10  315.70   33.27
  -3 -11 -10  270.26   26.48
   3 -11  11  697.66   64.98
   3 -11  11  692.02   88.85
   3 -11  11  571.79   54.38
  -3  11 -11  782.01  100.85
  -3 -11 -11  615.50   49.07
   3 -11  12 2541.34  151.42
   3 -11  12 2074.57  130.40
  -3  11 -12 2495.84  156.08
  -3 -11 -12 2097.67  125.65
  -3 -11 -12 2240.23  130.92
   3 -11  13  317.89   47.07
   3  11  13  218.44   48.34
   3 -11  13  248.84   39.18
  -3  11 -13  276.41   50.23
  -3 -11 -13  295.75   57.90
  -3 -11 -13  243.90   42.42
  -3  11 -13  273.58   39.91
   3  11  14  197.72   45.07
   3 -11  14  191.76   61.01
  -3  11 -14  292.68   49.63
  -3 -11 -14  235.93   36.85
  -3 -11 -14  239.04   40.44
  -3  11 -14  237.30   38.18
   3 -11  15 1473.00  102.64
   3  11  15 1224.70  101.52
   3 -11  15 1247.51  117.36
  -3  11 -15 1440.48  109.59
  -3 -11 -15 1376.36   91.57
  -3  11 -15 1279.17   90.51
   3 -11  16  161.03   44.15
   3  11  16  157.70   33.00
   3  11  16  158.07   44.25
   3 -11  16  193.56   36.84
  -3 -11 -16  173.54   36.84
  -3 -11 -16  129.22   56.01
  -3  11 -16  185.63   37.73
   3 -11  17  137.87   44.12
   3  11  17  161.32   31.59
   3 -11  17  127.02   35.08
  -3 -11 -17  164.72   35.06
  -3 -11 -17  131.29   35.85
  -3  11 -17  130.31   58.61
   3 -11  18  221.23   50.58
   3  11  18  143.26   34.64
   3 -11  18  181.22   37.17
  -3 -11 -18  215.13   59.30
  -3 -11 -18  174.46   40.23
  -3  11 -18  256.24   60.53
   3  11  19   86.62   29.75
   3  11  19   63.21   61.77
   3 -11  19   85.25   32.64
  -3  11 -19   20.58   42.68
  -3 -11 -19   66.82   34.13
  -3  11 -19   17.88   53.64
   3 -11  20  112.87   44.38
   3  11  20   74.17   31.47
   3  11  20   98.96   41.11
   3 -11  20   63.63   58.51
  -3  11 -20  124.44   44.49
  -3 -11 -20   70.39   60.44
  -3  11 -20   84.48   37.14
   3 -11  21   48.58   41.16
   3  11  21  -12.72   37.62
   3 -11  21   52.72   33.98
  -3  11 -21   26.23   41.69
  -3 -11 -21   24.99   35.01
  -3 -11 -21   -0.35   55.19
  -3  11 -21   38.51   35.38
   3 -11  22   20.49   42.60
   3  11  22   21.70   36.36
   3 -11  22   40.69   33.41
  -3  11 -22  -13.42   43.50
  -3 -11 -22   10.36   35.02
  -3 -11 -22   33.79   33.31
  -3  11 -22   33.60   35.33
   3  11  23  165.41   49.61
   3 -11  23  191.27   44.23
  -3  11 -23  209.57   56.55
  -3 -11 -23  178.25   47.12
  -3 -11 -23  200.74   45.50
  -3  11 -23  166.98   45.75
   3  11  24  143.78   45.44
   3 -11  24   88.08   40.91
  -3  11 -24  170.94   53.31
  -3 -11 -24   89.82   39.05
  -3  11 -24  124.90   41.99
   3  11  25   70.58   43.35
   3 -11  25   79.42   41.63
  -3 -11 -25   65.97   40.12
  -3  11 -25   65.58   42.63
   3  11  26   65.09   42.82
   3 -11  26   20.48   66.92
  -3 -11 -26   67.19   65.56
  -3  11 -26   35.49   41.37
   3  11  27    5.22   42.55
  -3 -11 -27   54.78   38.51
  -3  11 -27   73.82   41.59
   3  11  28   12.79   38.35
   3  11  28   59.19   45.59
   3 -11  28   60.45   42.15
  -3 -11 -28   10.31   44.98
  -3 -11 -28   -4.99   38.32
  -3  11 -28  101.09   43.00
   3  11  29   35.52   38.25
   3  11  29  -13.89   44.82
   3 -11  29  -20.78   43.13
  -3 -11 -29   33.49   44.94
  -3 -11 -29   42.70   38.41
  -3  11 -29   47.71   43.14
   3  11  30   -6.72   48.30
   3 -11  30   85.95   46.03
  -3 -11 -30   49.88   48.67
  -3 -11 -30   62.25   41.46
  -3  11 -30  -28.77   46.53
   3  11  31    7.03   45.92
   3 -11  31  -15.92   42.04
  -3 -11 -31   26.84   39.36
  -3  11 -31  -49.91   43.71
   3  13 -29    3.15   39.98
   3 -13 -29   15.64   29.72
   3  13 -29  -34.56   42.87
  -3  13  29  -21.12   34.77
  -3 -13  29  -23.64   42.51
   3  13 -28  -10.08   39.93
   3 -13 -28  -44.50   29.72
   3  13 -28   -3.90   45.47
  -3  13  28  -28.96   57.00
  -3 -13  28  -23.69   42.31
   3  13 -27   16.80   43.79
   3 -13 -27   58.65   31.67
   3  13 -27   72.91   48.00
  -3  13  27   70.84   60.45
  -3 -13  27  -16.74   75.61
   3  13 -26   27.52   38.38
   3 -13 -26   40.43   29.06
   3  13 -26  -19.70   42.14
  -3  13  26  -40.35   58.56
  -3 -13  26   12.17   71.53
   3 -13 -25   60.24   50.17
   3  13 -25   59.93   45.34
  -3 -13  25   14.81   39.97
  -3  13  25   -1.06   61.85
  -3 -13  25   78.09   46.64
   3 -13 -24   83.70   44.16
   3 -13 -24   43.99   52.46
   3  13 -24   71.92   45.42
  -3 -13  24   50.01   40.95
  -3  13  24   63.41   39.02
  -3 -13  24   27.01   44.95
   3 -13 -23   70.55   41.64
   3 -13 -23   31.66   30.46
   3  13 -23   73.19   44.08
  -3  13  23   39.90   38.09
  -3 -13  23   89.25   42.19
   3 -13 -22  -19.92   35.56
   3 -13 -22  -29.48   26.34
   3  13 -22   20.88   38.39
  -3  13  22   20.95   31.77
  -3 -13  22  -10.77   34.65
   3 -13 -21   25.62   26.28
  -3  13  21   30.92   30.57
   3 -13 -20  160.21   31.54
  -3  13  20   73.81   38.12
  -3 -13  20  149.19   69.58
   3  13 -19  -25.35   31.31
   3 -13 -19   23.10   31.67
   3 -13 -19  -13.15   38.51
  -3 -13  19   -1.94   27.08
  -3  13  19   58.44   27.07
  -3 -13  19    0.72   33.10
   3  13 -18  376.91   56.77
   3 -13 -18  482.14   56.56
   3 -13 -18  396.04   45.28
  -3 -13  18  377.24   52.59
  -3  13  18  443.26   76.10
  -3 -13  18  416.76   55.74
   3  13 -17   26.52   28.15
   3 -13 -17    7.61   29.53
   3 -13 -17  -25.56   22.77
  -3 -13  17  -28.73   25.86
  -3  13  17   76.55   45.87
  -3 -13  17   -2.69   30.62
   3  13 -16    3.69   31.75
   3 -13 -16   57.13   32.88
   3 -13 -16   35.77   24.74
  -3 -13  16   53.19   28.88
  -3  13  16   62.15   32.43
  -3 -13  16   95.31   33.96
   3 -13 -15   58.77   43.17
   3 -13 -15   -0.75   21.74
  -3 -13  15    2.99   39.63
  -3  13  15   -4.01   27.57
  -3 -13  15  -22.39   48.04
   3  13 -14   20.65   26.24
   3 -13 -14    0.89   24.82
   3 -13 -14   -4.10    5.66
   3 -13 -14   49.41   35.01
  -3 -13  14   15.02   38.52
  -3  13  14   -9.72   25.18
  -3 -13  14   -2.15   27.79
   3  13 -13  263.11   40.12
   3 -13 -13  245.31   38.97
   3 -13 -13  191.22   32.77
  -3 -13  13  240.70   36.83
  -3  13  13  262.68   40.24
  -3 -13  13  230.74   41.65
   3  13 -12  511.17   51.99
   3 -13 -12  454.55   51.24
  -3 -13  12  543.80   48.15
   3  13 -11  494.41   68.75
   3 -13 -11  434.58   70.81
  -3 -13  11  433.58   43.57
   3  13 -10   38.38   27.12
   3 -13 -10   39.15   13.22
  -3 -13  10   -7.77   38.05
   3  13  -9  -49.73   26.74
   3 -13  -9    1.56   21.80
  -3 -13   9  -37.29   22.31
   3  13  -8 1567.68   93.29
  -3 -13   8 1454.89   81.58
   3 -13  -7    2.04   15.35
  -3 -13   7  -13.89   21.27
   3 -13  -6   66.18   18.05
   3 -13  -5   31.10   29.83
   3 -13  -4  975.22   77.62
   3 -13  -3  659.10   48.81
   3 -13  -2 1420.83   90.93
   3 -13  -1   58.42   26.52
   3 -13   0  270.99   36.60
   3 -13   1   50.80   26.12
   3 -13   2  144.60   32.10
  -3 -13  -7  443.23   36.60
  -3 -13  -8  350.27   32.71
   3 -13   9   24.16   24.50
  -3 -13  -9   36.71   31.83
  -3 -13  -9   25.30   13.96
   3 -13  10  198.26   39.12
   3 -13  10  167.70   50.33
  -3  13 -10  196.75   68.69
  -3 -13 -10  159.20   26.94
  -3 -13 -10  168.40   30.58
   3 -13  11  193.24   40.59
   3 -13  11  106.95   34.39
  -3  13 -11  197.85   44.27
  -3 -13 -11  118.34   28.43
   3 -13  12 1047.90   82.79
   3 -13  12  730.58   68.69
  -3  13 -12 1092.46   88.32
  -3 -13 -12  726.47   63.29
  -3 -13 -12  875.11   99.64
   3 -13  13   79.34   31.36
   3  13  13   -1.81   33.55
   3 -13  13   36.55   25.98
  -3  13 -13   40.76   34.61
  -3 -13 -13   20.90   36.08
  -3 -13 -13    7.60    7.77
  -3 -13 -13    6.92   28.47
   3 -13  14   51.03   52.01
   3  13  14  -41.85   33.27
   3 -13  14  -48.81   25.86
  -3  13 -14  -58.52   35.71
  -3 -13 -14    2.95   37.75
  -3 -13 -14   -6.59   27.68
   3 -13  15  -11.71   31.67
   3  13  15   19.33   31.87
   3 -13  15   11.20   41.81
  -3 -13 -15   20.69   23.56
  -3 -13 -15  -38.92   26.20
   3 -13  16   98.99   41.23
   3 -13  16  116.48   53.67
  -3 -13 -16   56.42   31.85
   3 -13  17  515.27   67.28
   3  13  17  442.58   94.77
   3 -13  17  402.62   53.42
  -3  13 -17  371.47   65.83
  -3 -13 -17  458.01   52.14
  -3 -13 -17  396.01   55.74
   3 -13  18  298.56   55.05
   3  13  18  214.64   51.47
   3 -13  18  246.37   45.97
  -3  13 -18  277.49   56.47
  -3 -13 -18  286.73   46.33
  -3  13 -18  154.57   48.97
   3  13  19   -2.14   36.04
   3 -13  19   25.78   30.75
  -3  13 -19    9.07   38.51
  -3 -13 -19   -9.43   31.33
  -3  13 -19   21.78   33.76
   3  13  20   71.97   44.29
   3 -13  20   58.09   37.22
  -3  13 -20  108.65   46.61
  -3  13 -20  110.72   39.64
   3 -13  21   22.95   39.74
   3  13  21   57.99   36.57
   3 -13  21  -23.41   54.50
  -3  13 -21    2.97   40.31
  -3 -13 -21  -19.35   55.96
  -3  13 -21  -12.90   34.23
   3 -13  22   45.26   43.84
   3  13  22   53.91   41.11
   3 -13  22   35.20   61.65
  -3  13 -22   53.29   46.34
  -3 -13 -22   67.76   36.68
  -3 -13 -22   29.69   57.17
  -3  13 -22   70.51   38.94
   3  13  23    9.83   38.05
   3 -13  23   13.87   33.64
  -3 -13 -23   40.05   30.54
  -3 -13 -23  -53.63   30.29
  -3  13 -23   23.45   33.63
   3  13  24  131.49   44.04
   3 -13  24   70.90   40.39
  -3 -13 -24   41.84   38.61
  -3 -13 -24   24.48   38.37
  -3  13 -24   33.07   40.79
   3  13  25  -17.71   38.44
   3 -13  25    5.21   34.76
  -3 -13 -25    0.20   32.48
  -3  13 -25   -0.84   36.70
   3  13  26   35.98   36.17
   3  13  26   95.50   77.81
   3 -13  26   37.03   42.84
  -3 -13 -26   85.13   38.51
  -3  13 -26   32.28   43.43
   3  13  27  164.77   46.02
   3  13  27  111.41   92.73
   3 -13  27  182.51   52.45
  -3 -13 -27  106.68   76.18
  -3  13 -27  101.79   53.91
   3  13  28   -2.04   35.12
   3  13  28   49.24   77.22
  -3 -13 -28   59.89   59.58
   3  15 -25   40.75   35.96
   3 -15 -25  -19.95   46.88
  -3  15  25   47.03   55.85
  -3 -15  25   -9.32   41.76
   3  15 -24    0.57   37.45
   3 -15 -24   43.66   40.24
   3 -15 -24   36.85   28.97
  -3 -15  24  -12.89   33.41
  -3  15  24   50.03   61.12
  -3 -15  24   66.17   42.08
   3  15 -23   26.00   37.79
   3 -15 -23   74.07   41.12
   3 -15 -23   42.24   30.29
  -3 -15  23   31.44   35.14
  -3  15  23   26.95   62.77
  -3 -15  23   -2.32   43.24
   3 -15 -22   57.46   38.76
   3 -15 -22   25.51   27.88
  -3 -15  22   40.62   33.95
  -3  15  22   62.17   37.80
  -3 -15  22   10.16   39.94
   3 -15 -21   52.66   29.97
  -3  15  21   90.32   39.60
  -3 -15  21  -41.47   69.40
   3 -15 -20   74.96   48.32
  -3  15  20   59.88   39.87
  -3 -15  20  125.49   72.98
   3  15 -19   20.58   32.74
   3 -15 -19   41.32   53.02
   3 -15 -19   31.84   43.62
  -3 -15  19   26.91   29.35
  -3  15  19   54.78   31.87
  -3 -15  19   29.94   36.73
   3  15 -18   27.51   30.30
   3 -15 -18   25.49   29.81
   3 -15 -18   -8.28   23.21
  -3 -15  18   11.64   26.48
  -3  15  18   -7.61   30.47
  -3 -15  18   18.80   33.50
   3  15 -17   24.02   29.75
   3 -15 -17   15.07   29.44
   3 -15 -17   14.65   23.45
  -3 -15  17  -22.36   25.02
  -3  15  17   -3.93   31.07
  -3 -15  17   31.77   33.15
   3  15 -16   14.29   31.12
   3 -15 -16   69.43   31.25
   3 -15 -16   47.82   24.73
  -3 -15  16   57.66   27.51
  -3  15  16  -14.08   31.02
  -3 -15  16   28.04   35.89
   3  15 -15   29.35   45.88
   3 -15 -15  -35.97   46.16
   3 -15 -15   -8.18   37.43
  -3 -15  15  -46.22   40.32
  -3 -15  15    3.45   52.39
   3  15 -14  -33.58   43.19
   3 -15 -14   48.40   42.41
   3 -15 -14   58.20   37.06
  -3 -15  14  -27.85   37.36
  -3 -15  14   -1.67   30.82
   3  15 -13   15.53   26.59
   3 -15 -13  -33.97   26.20
   3 -15 -13    2.72   13.74
   3 -15 -13   15.50   10.48
  -3 -15  13    0.61   23.38
   3 -15 -12   97.98   19.67
   3 -15 -12  123.06   16.77
   3  15 -11   44.13   30.44
   3 -15 -11   30.22   17.54
  -3 -15  11   73.75   26.26
   3  15 -10   28.58   27.85
   3 -15 -10   54.85   15.90
  -3 -15  10  142.02   41.11
   3 -15  -9   56.52   24.70
  -3 -15   9   83.31   37.82
   3 -15  -8   10.29   23.25
   3 -15  -7   -4.40   15.16
   3 -15  -6   25.17   17.04
   3 -15  -5   66.52   18.98
   3 -15  -1   83.31   27.67
   3 -15   0   71.77   28.60
   3 -15   2   49.46   42.88
   3 -15   3   -0.14   37.50
   3 -15   4  420.84   70.64
   3 -15   5   12.10   43.58
   3 -15   5   14.03   32.45
   3 -15   6   54.64   38.54
   3 -15   7  291.91   57.56
  -3 -15  -8  195.07   49.16
  -3 -15  -8  196.47   28.12
  -3 -15  -9  239.95   45.32
  -3 -15  -9   99.78   23.51
  -3 -15  -9  117.71   19.03
   3 -15  10  288.35   59.96
  -3 -15 -10  128.44   33.18
  -3 -15 -10  100.42   27.38
   3 -15  11    5.96   31.22
   3 -15  11   28.99   25.97
  -3  15 -11  -23.48   36.11
  -3 -15 -11   27.15   21.03
  -3 -15 -11    0.98   10.04
  -3 -15 -11   -2.72    8.28
  -3 -15 -12  268.07   47.00
  -3 -15 -12  125.01   21.48
  -3 -15 -12   82.68   17.96
   3 -15  13   28.44   29.95
  -3  15 -13   12.64   40.95
  -3 -15 -13   61.97   39.11
   3 -15  14  184.94   63.99
   3 -15  14  113.77   35.81
  -3  15 -14   78.39   74.56
  -3 -15 -14  102.04   30.87
  -3 -15 -14  120.92   38.11
   3 -15  15   98.68   40.16
   3  15  15   53.16   42.32
   3 -15  15   28.90   54.03
  -3 -15 -15   80.58   27.60
  -3 -15 -15   83.51   36.50
   3 -15  16  109.39   41.75
   3  15  16   86.35   44.06
   3 -15  16   81.43   53.00
  -3  15 -16   47.60   45.09
  -3 -15 -16   38.45   29.58
   3 -15  17   49.93   39.80
   3  15  17   47.83   42.77
   3 -15  17   52.65   33.47
  -3  15 -17   31.91   43.48
  -3 -15 -17   45.61   28.79
  -3 -15 -17  117.69   57.66
   3  15  18   68.68   46.66
   3 -15  18   83.71   37.57
  -3  15 -18  122.55   49.52
  -3 -15 -18   95.01   49.48
  -3 -15 -18   86.56   38.47
   3  15  19  203.41   55.46
   3 -15  19  140.41   44.20
  -3  15 -19  172.22   57.94
  -3 -15 -19  213.24   45.43
   3  15  20    1.24   39.74
   3 -15  20   28.73   32.38
  -3  15 -20   12.75   42.29
  -3 -15 -20   24.82   32.50
   3 -15  21   50.72   38.00
   3  15  21  -63.08   40.17
   3 -15  21  -14.32   52.88
  -3 -15 -21   15.36   27.80
  -3 -15 -21   14.57   53.94
   3 -15  22   18.73   43.08
   3  15  22   -7.10   43.43
   3 -15  22   43.05   59.96
  -3 -15 -22   57.82   32.15
  -3 -15 -22  105.54   57.48
   3 -15  23   11.42   38.17
   3  15  23   54.96   64.77
   3 -15  23  -14.16   33.21
  -3 -15 -23   -1.99   28.66
  -3 -15 -23   -4.36   33.34
   3  15  24   -4.97   69.67
   3 -15  24   75.92   41.15
  -3 -15 -24   24.30   34.98
  -3 -15 -24   75.83   38.33
   3 -17 -19   11.01   40.36
  -3 -17  19   13.66   36.19
   3  17 -18   18.14   26.69
   3 -17 -18   13.20   28.68
   3 -17 -18   46.13   23.48
  -3 -17  18    8.13   23.76
  -3 -17  18    9.96   36.06
   3  17 -17   36.37   26.56
   3 -17 -17    6.90   27.14
   3 -17 -17    3.38   22.42
  -3 -17  17   -1.55   22.80
  -3 -17  17   23.10   35.57
   3  17 -16   15.88   25.92
   3 -17 -16   19.34   28.24
   3 -17 -16   17.97   23.31
  -3 -17  16   16.09   23.06
  -3 -17  16  -16.80   34.34
   3  17 -15    1.92   25.32
   3 -17 -15   14.72   26.76
   3 -17 -15   34.69   23.03
  -3 -17  15   17.30   21.90
  -3 -17  15    3.40   40.00
  -3 -17  15  -42.23   56.79
   3 -17 -14   19.45   42.66
  -3 -17  14   16.87   33.33
   3 -17 -13  -43.05   44.63
  -3 -17  13   -6.87   35.84
  -3 -17  12  340.89   48.50
  -3 -17  11   -8.19   22.76
   3 -17 -10   10.37   24.82
   3 -17 -10   -0.27   20.80
  -3 -17  10   39.31   21.76
   3 -17  -9   -1.78   11.60
  -3 -17   9    5.44   27.98
   3 -17  -8  -11.86   13.55
   3 -17  -7    3.26   24.59
   3 -17  -6   15.25   16.11
   3 -17  -5   17.12   17.45
   3 -17  -4   37.32   21.18
   3 -17  -3   -2.95   19.87
   3 -17  -2   71.31   25.16
   3 -17   1   28.63   37.30
  -3 -17  -5   39.81   26.28
  -3 -17  -5    9.19   20.25
  -3 -17  -6    2.03   22.33
  -3 -17  -6   22.67   17.26
  -3 -17  -7   -7.13   27.90
  -3 -17  -7    6.40   20.92
  -3 -17  -8   60.67   30.58
  -3 -17  -8   82.95   23.65
  -3 -17  -8  111.30   27.91
  -3 -17  -9  -15.40   16.37
  -3 -17  -9    9.29   13.22
  -3 -17  -9   -3.46   10.57
   3 -17  10  226.80   55.32
  -3 -17 -10  118.98   26.98
   3 -17  11   10.13   32.98
   3 -17  11   14.85   32.00
   3 -17  11   27.47   28.54
  -3 -17 -11  -19.51   29.08
   3 -17  12  178.72   62.03
   3 -17  12   68.85   38.51
   3 -17  12  119.69   34.09
  -3 -17 -12   32.01   37.21
   3 -17  13  -34.59   49.12
   3 -17  13   11.22   31.39
   3 -17  13  -44.18   26.82
  -3  17 -13   23.87   35.27
  -3 -17 -13    1.22   20.01
   3 -17  14  132.38   41.11
   3 -17  14   72.24   35.57
  -3  17 -14  103.08   43.36
  -3 -17 -14   38.57   24.99
   3 -17  15   44.86   33.30
   3 -17  15    2.99   47.56
  -3  17 -15  -18.31   35.87
  -3 -17 -15  -19.28   20.24
   3 -17  16   26.04   32.34
   3 -17  16   13.59   45.80
  -3  17 -16   17.57   36.66
  -3 -17 -16  -13.61   19.41
   3 -17  17  -23.99   32.98
   3 -17  17   -2.44   28.86
  -3  17 -17    2.01   37.20
  -3 -17 -17   43.58   32.71
  -3 -17 -17  -14.65   31.24
   3 -17  18  195.09   48.69
  -3  17 -18  241.12   60.41
  -3 -17 -18  276.43   51.33
   3 -19  -5   13.64   27.64
   3 -19  -4   13.08   28.52
   3 -19  -3    0.66   18.01
   3 -19  -2    6.49   19.86
   3 -19  -1    5.56   22.30
   3 -19   0   -2.29   23.99
   3 -19   1   31.45   38.11
   3 -19   1   -2.67   27.71
  -3 -19  -1   49.52   47.52
  -3 -19  -1    8.75   21.83
   3 -19   2   27.43   42.48
   3 -19   2   -7.58   30.16
  -3 -19  -2   37.36   27.83
  -3 -19  -2   31.02   19.74
  -3 -19  -3   13.51   24.99
  -3 -19  -3   14.81   18.69
  -3 -19  -4   -7.59   21.75
  -3 -19  -4    4.45   27.12
  -3 -19  -5    3.86   32.80
  -4   0  39   27.70   21.75
  -4   0  39   11.95   18.87
  -4   0  39   36.25   52.60
  -4   0  38    1.86   22.55
  -4   0  38   46.45   30.91
  -4   0  38   29.36   49.88
   4   0 -37  -20.45   40.23
  -4   0  37   -7.16   21.12
  -4   0  37    9.64   29.99
  -4   0  37   -1.18   46.86
   4   0 -36  118.77   45.91
  -4   0  36   23.48   42.46
  -4   0  36   45.10   22.77
   4   0 -35  -15.73   55.67
   4   0 -35    5.17   37.88
   4   0 -34  189.88   50.06
   4   0 -33    0.97   35.90
   4   0 -32   43.22   38.80
   4   0 -31   21.09   34.37
  -4   0  31  -12.65   35.78
   4   0 -30  545.33   66.27
  -4   0  30  590.58   71.41
   4   0 -29  -43.15   31.65
  -4   0  29   18.76   35.51
   4   0 -28   11.31   31.66
  -4   0  28    0.83   35.06
   4   0 -27  -44.38   34.00
  -4   0  27  -42.71   38.46
   4   0 -26   33.80   43.71
   4   0 -26  -28.38   31.26
  -4   0  26   -2.47   34.34
   4   0 -25   -1.19   44.17
   4   0 -25  -11.71   34.23
  -4   0  25  -42.82   35.58
   4   0 -24 4695.17  309.46
   4   0 -24 4331.20  304.96
  -4   0  24 4107.37  280.00
  -4   0  24 5049.84  280.29
   4   0 -23   -6.44   37.56
   4   0 -23  -11.60   43.79
  -4   0  23    3.94   32.77
  -4   0  23    6.39   27.23
   4   0 -22 1239.83   95.42
   4   0 -22 1047.33   97.82
  -4   0  22 1114.35   85.49
  -4   0  22 1273.15  112.52
   4   0 -21   11.69   29.04
   4   0 -21    2.80   35.04
  -4   0  21   -9.06   25.44
  -4   0  21  -17.76   37.07
   4   0 -20  948.67   65.95
   4   0 -20  784.38   70.40
  -4   0  20  837.99   60.54
  -4   0  20  840.67   55.74
   4   0 -19   -9.19   18.42
  -4   0  19  -10.14   24.44
  -4   0  19   56.80   22.23
   4   0 -18 1004.73   93.76
   4   0 -18  897.97   49.40
  -4   0  18  941.18   61.92
  -4   0  18 1029.33   55.87
   4   0 -17   56.00   28.15
   4   0 -17    0.51   17.43
  -4   0  17   14.70   23.50
  -4   0  17   20.24   19.63
   4   0 -16 2612.95  128.55
   4   0 -16 2576.16  103.79
  -4   0  16 2666.45  121.21
  -4   0  16 2774.17  110.83
   4   0 -15   13.74   22.07
   4   0 -15    1.02   16.66
  -4   0  15   11.43   20.74
  -4   0  15   23.15   17.61
   4   0 -14  439.65   41.07
   4   0 -14  260.76   29.37
  -4   0  14  403.83   35.60
  -4   0  14  316.57   29.22
   4   0 -13   20.88   20.19
   4   0 -13    9.34   13.52
  -4   0  13   -1.37   18.17
  -4   0  13    3.72   24.74
   4   0 -12 6948.56  316.98
   4   0 -12 5861.17  224.08
  -4   0  12 6021.17  248.36
  -4   0  12 5978.62  261.46
  -4   0  12 6379.89  239.37
   4   0 -11   49.32   18.80
   4   0 -11   61.25   21.89
  -4   0  11   40.74   17.55
  -4   0  11   13.85   24.33
  -4   0  11   39.13   13.64
   4   0 -10 1637.05   69.83
   4   0 -10 1887.93   78.59
  -4   0  10 1588.74   66.75
  -4   0  10 1586.14   79.17
   4   0  -9   17.18   17.53
   4   0  -9    7.07   20.62
  -4   0   9    7.02   15.45
  -4   0   9    0.53   13.38
  -4   0   9   33.94   11.41
   4   0  -8  204.01   21.24
   4   0  -8  182.59   15.99
  -4   0   8  205.91   35.27
  -4   0   8  219.26   19.15
  -4   0   8  213.35   27.25
   4   0  -7    1.75   15.04
   4   0  -7  -10.42   14.20
   4   0  -7    5.72   10.96
  -4   0   7   36.61   14.75
  -4   0   7   -4.10   21.09
  -4   0   7   23.69   10.50
   4   0  -6 2994.81   96.29
   4   0  -6 3036.98  100.14
   4   0  -6 2943.97   83.18
  -4   0   6 2854.44   92.14
  -4   0   6 2981.72   98.03
  -4   0   6 2971.72   84.04
   4   0  -5   -1.12    9.55
   4   0  -5    5.14   15.96
   4   0  -5   -0.48    6.67
  -4   0   5    8.47   15.79
  -4   0   5    5.40   15.97
  -4   0   5   13.48    6.61
   4   0  -4 5460.49  178.97
   4   0  -4 6088.48  199.94
   4   0  -4 5394.22  165.53
  -4   0   4 5350.87  164.85
  -4   0   4 5890.75  182.71
  -4   0   4 5551.86  168.97
   4   0   242915.00 2904.09
   4   0   242807.50 2870.48
  -4   0  -241768.10 2818.61
  -4   0  -243469.80 2916.27
   4   0   3   10.57   10.96
   4   0   3    2.76    7.66
   4   0   3   16.44    7.02
  -4   0  -3   -7.59   10.71
  -4   0  -3    1.56    7.49
  -4   0  -3   -5.22    6.81
   4   0   4  336.98   34.35
   4   0   4  300.83   14.58
   4   0   4  287.32   14.47
  -4   0  -4  326.34   21.07
  -4   0  -4  277.33   14.65
  -4   0  -4  286.75   22.06
   4   0   5   21.86   15.00
   4   0   5    0.35    9.00
   4   0   5    1.28   10.09
  -4   0  -5    7.33   14.96
  -4   0  -5   21.67   15.91
  -4   0  -5    0.71    9.77
   4   0   6 8024.93  360.35
   4   0   6 8071.75  311.21
   4   0   6 8672.68  317.93
  -4   0  -6 7764.70  317.93
  -4   0  -6 7984.92  289.82
  -4   0  -6 8207.82  303.13
   4   0   7  -13.85   16.39
   4   0   7  -13.20    9.95
   4   0   7   15.74   11.96
  -4   0  -7  -14.54   28.15
  -4   0  -7   -2.64   18.87
   4   0   8 7336.62  332.19
   4   0   8 8178.50  318.25
   4   0   8 8342.13  360.20
  -4   0  -8 7328.93  326.73
  -4   0  -8 7832.28  317.05
   4   0   9   17.60   19.24
   4   0   9   23.55   11.60
   4   0   9   47.18   23.11
  -4   0  -9   19.48   18.78
  -4   0  -9   32.96   13.09
   4   0  10 6384.58  303.04
   4   0  10 6411.33  229.26
   4   0  10 6210.30  256.81
  -4   0 -10 6068.21  258.93
  -4   0 -10 5882.29  225.33
   4   0  11  -21.82   32.09
   4   0  11    2.21   17.97
   4   0  11    5.66   24.22
  -4   0 -11    1.77   18.70
  -4   0 -11   -4.98   13.82
   4   0  12 4331.31  192.12
   4   0  12 4676.24  183.94
   4   0  12 4699.39  206.75
  -4   0 -12 4400.69  197.21
  -4   0 -12 4287.88  168.97
   4   0  13   25.96   20.09
   4   0  13   -4.76   19.62
   4   0  13  -10.53   27.81
  -4   0 -13    6.95   22.07
  -4   0 -13  -45.15   24.85
   4   0  14  492.92   42.22
   4   0  14  517.84   40.20
   4   0  14  464.85   55.31
  -4   0 -14  430.71   41.82
  -4   0 -14  436.21   31.13
   4   0  15   -9.26   22.91
   4   0  15   12.84   19.56
   4   0  15   -6.79   22.81
   4   0  15   37.43   32.33
  -4   0 -15  -17.82   24.52
   4   0  16 1238.02   74.30
   4   0  16 1307.32   66.64
   4   0  16 1304.67   68.59
   4   0  16 1300.46   92.32
  -4   0 -16 1322.00   78.40
  -4   0 -16 1191.06   59.92
   4   0  17   26.18   25.16
   4   0  17   -0.83   21.58
   4   0  17    5.27   26.40
   4   0  17  -34.57   37.93
  -4   0 -17   18.06   27.67
  -4   0 -17   -6.27   19.77
   4   0  18 3188.59  150.52
   4   0  18 3133.90  150.24
   4   0  18 3321.99  185.08
  -4   0 -18 3346.72  176.24
  -4   0 -18 2926.31  131.20
   4   0  19   26.49   37.29
   4   0  19   19.21   24.02
   4   0  19    1.41   39.86
  -4   0 -19  -14.37   27.51
  -4   0 -19  -20.68   20.73
   4   0  20 2116.69  139.61
   4   0  20 2246.02   96.39
   4   0  20 2368.20  119.85
  -4   0 -20 2211.31  130.36
  -4   0 -20 2110.23  103.54
   4   0  21  -17.54   28.99
   4   0  21  -12.98   22.40
   4   0  21    3.37   16.71
   4   0  21   13.98   27.70
  -4   0 -21  -18.59   29.20
  -4   0 -21   21.91   23.80
   4   0  22  376.27   57.29
   4   0  22  332.06   43.68
   4   0  22  352.09   33.76
   4   0  22  404.62   52.74
  -4   0 -22  315.83   70.79
   4   0  23  -53.45   37.58
   4   0  23   -3.12   28.68
   4   0  23  -22.54   20.87
   4   0  23   14.43   34.31
  -4   0 -23  -15.72   51.46
   4   0  24 2058.52  155.06
   4   0  24 1936.46  165.40
   4   0  24 1829.26  106.11
   4   0  24 2480.74  143.09
  -4   0 -24 2066.22  130.30
   4   0  25   98.33   45.51
   4   0  25  -11.32   49.48
   4   0  25  -31.82   21.75
   4   0  25   43.25   39.06
  -4   0 -25  -56.75   35.33
   4   0  26   69.09   54.08
   4   0  26   85.42   28.51
   4   0  26  103.47   49.18
  -4   0 -26  129.43   44.73
   4   0  27   -6.55   34.21
   4   0  27  -30.64   26.60
   4   0  27   -9.41   43.02
  -4   0 -27    6.01   38.11
   4   0  28    5.15   29.01
   4   0  28  -12.48   24.17
   4   0  28  -52.53   41.66
  -4   0 -28   28.49   37.27
   4   0  29   36.51   26.81
   4   0  29  -22.64   35.07
   4   0  29  -15.75   38.55
  -4   0 -29  -13.37   33.73
   4   0  30   50.43   28.97
   4   0  30   20.81   36.62
   4   0  30  -66.46   41.05
  -4   0 -30   24.87   36.36
   4   0  31    4.08   45.97
   4   0  31  -15.01   36.28
   4   0  31  -17.76   41.95
  -4   0 -31   52.79   37.45
   4   0  32   17.03   48.83
   4   0  32   53.31   39.12
   4   0  32   50.33   47.91
  -4   0 -32   93.94   43.26
   4   0  33   11.34   26.58
   4   0  33    8.99   20.47
   4   0  33   -3.95   45.72
  -4   0 -33   -3.35   64.58
   4   0  34   -9.80   27.51
   4   0  34   36.25   21.71
   4   0  35  -15.30   26.86
   4   0  35  -26.42   20.34
   4   0  36   10.12   25.64
   4   0  36   20.80   21.36
   4   0  37  -34.67   41.94
   4   0  37    2.03   19.48
   4  -2 -39  -10.05   44.18
   4   2 -39  -45.02   48.00
  -4  -2  39   11.39   54.33
  -4  -2  39   26.00   24.54
   4  -2 -38   55.51   43.87
   4   2 -38    8.61   47.97
  -4  -2  38   -5.10   51.61
  -4  -2  38  -17.87   53.30
   4  -2 -37  -17.97   39.85
   4   2 -37   -5.02   43.99
  -4  -2  37    2.08   34.47
   4  -2 -36    1.44   39.86
   4   2 -36   25.23   41.24
  -4   2  36   12.27   24.30
  -4   2  36   22.06   13.00
  -4  -2  36  -35.83   48.11
   4  -2 -35   12.92   35.82
  -4   2  35  -22.88   25.79
  -4   2  35    6.67   12.92
  -4   2  35   55.18   42.11
  -4  -2  35   27.53   44.41
   4  -2 -34   32.19   34.67
  -4   2  34  -13.03   26.18
  -4   2  34    1.24   21.25
  -4   2  34   -1.29   39.73
  -4  -2  34   36.73   43.13
   4  -2 -33  -42.44   64.43
  -4   2  33    1.60   18.28
  -4   2  33   35.36   23.57
  -4   2  33   89.49   43.40
  -4  -2  33   44.56   44.18
  -4   2  32   20.27   19.47
  -4   2  32   11.26   26.71
  -4   2  32   93.97   41.33
  -4  -2  32    2.61   43.67
   4  -2 -31  -28.13   53.56
  -4  -2  31   -3.22   42.14
  -4   2  31   16.39   41.25
  -4   2  31   11.09   17.83
  -4   2  31   -6.91   36.81
  -4  -2  31  -13.04   40.41
   4   2 -30   39.02   47.79
   4  -2 -30   89.15   54.56
   4  -2 -30   -6.40   33.59
  -4  -2  30   13.98   44.25
  -4   2  30   65.47   42.83
  -4   2  30   14.02   15.43
  -4   2  30   32.79   37.93
  -4  -2  30   46.27   40.08
   4   2 -29   17.07   47.93
   4  -2 -29   28.02   50.86
   4  -2 -29   59.14   35.29
  -4  -2  29   41.71   43.52
  -4   2  29   47.25   43.63
  -4   2  29   23.83   39.09
  -4  -2  29   44.10   70.10
   4   2 -28   54.62   50.80
   4  -2 -28   28.50   33.97
   4   2 -28  152.22   63.24
  -4  -2  28   40.84   43.80
  -4   2  28  103.74   43.40
  -4   2  28   -6.66   39.63
  -4  -2  28  235.80   71.74
   4  -2 -27 3354.79  210.34
   4   2 -27 3541.03  271.50
  -4   2  27 3252.77  236.25
  -4   2  27 3762.32  237.75
  -4  -2  27 3877.25  237.85
   4  -2 -26   22.93   36.32
   4   2 -26  118.32   41.28
  -4   2  26  130.14   46.01
  -4   2  26   79.34   39.63
  -4  -2  26   85.15   43.84
   4  -2 -25  139.61   36.28
   4   2 -25  148.36   39.65
  -4   2  25  119.75   42.92
  -4   2  25  129.22   69.46
  -4  -2  25  152.94   43.32
   4  -2 -24  134.68   36.48
   4   2 -24  205.83   40.09
  -4   2  24  123.80   42.78
  -4   2  24  129.71   71.27
  -4  -2  24  201.89   39.91
   4  -2 -23  -44.61   25.15
   4   2 -23   12.23   28.34
  -4   2  23   -1.84   31.75
  -4   2  23  -30.44   51.80
  -4  -2  23   13.28   29.23
   4  -2 -22   83.35   38.85
   4  -2 -22   17.64   26.77
   4   2 -22   64.70   27.46
  -4   2  22   87.64   31.84
  -4   2  22   -3.90   47.52
  -4  -2  22   41.12   30.97
   4  -2 -21   49.51   34.59
   4  -2 -21   39.88   23.15
   4   2 -21   57.83   24.91
  -4   2  21   15.88   29.23
  -4   2  21   13.57   42.16
  -4  -2  21   61.18   45.20
   4  -2 -20  405.97   45.78
   4  -2 -20  264.75   48.54
   4   2 -20  341.48   33.43
  -4   2  20  341.84   40.06
  -4   2  20  292.23   33.74
  -4  -2  20  323.41   57.90
   4   2 -19  144.86   35.45
   4  -2 -19  170.95   34.44
   4  -2 -19  150.21   37.61
   4   2 -19  166.25   25.21
  -4  -2  19  137.17   31.67
  -4   2  19  128.33   31.93
  -4   2  19  170.91   27.01
  -4  -2  19  185.35   31.14
   4   2 -18  855.14   60.76
   4  -2 -18  997.62   64.98
   4  -2 -18  816.55   63.24
   4   2 -18  812.56   47.16
  -4  -2  18  813.13   56.17
  -4   2  18  812.39   58.59
  -4   2  18  665.46   50.46
  -4   2  18  884.66   49.46
  -4  -2  18  973.57   55.75
   4   2 -17 4313.04  226.59
   4  -2 -17 5353.96  281.62
   4  -2 -17 4158.56  185.26
   4   2 -17 4361.63  193.24
  -4  -2  17 4133.13  212.12
  -4   2  17 4837.95  211.58
  -4   2  17 4279.52  203.80
  -4   2  17 4420.51  205.11
  -4  -2  17 4889.15  211.03
   4   2 -16  336.28   38.11
   4  -2 -16  300.26   34.61
   4  -2 -16  254.74   26.39
   4   2 -16  247.18   43.68
  -4  -2  16  228.27   33.62
  -4   2  16  302.23   33.56
  -4   2  16  304.38   27.80
  -4   2  16  256.88   30.57
  -4  -2  16  317.78   30.09
   4   2 -15   97.08   28.78
   4  -2 -15  128.65   30.75
   4  -2 -15   69.51   20.46
   4   2 -15  184.24   41.36
  -4  -2  15   76.48   27.19
  -4   2  15  138.16   28.46
  -4   2  15  138.13   16.18
  -4   2  15   57.54   21.95
  -4  -2  15  130.57   41.84
   4   2 -14  742.52   51.57
   4  -2 -14  803.35   52.03
   4  -2 -14  654.45   35.99
   4   2 -14  710.51   63.71
  -4  -2  14  681.29   47.90
  -4   2  14  713.23   45.22
  -4   2  14  750.55   30.18
  -4   2  14  675.93   39.72
  -4  -2  14  781.58   64.84
   4   2 -13 3492.92  158.55
   4  -2 -13 4128.30  171.40
   4  -2 -13 3171.59  130.38
   4   2 -13 3754.96  146.31
  -4  -2  13 3198.56  147.80
  -4   2  13 3747.81  152.15
  -4   2  13 3674.69  129.99
  -4   2  13 3430.57  139.49
  -4  -2  13 4464.37  160.07
   4   2 -12  325.15   32.23
   4  -2 -12  347.88   49.05
   4   2 -12  406.48   38.42
   4  -2 -12  307.19   22.73
   4   2 -12  394.54   27.98
  -4  -2  12  338.65   29.55
  -4   2  12  373.77   30.07
  -4   2  12  382.56   25.15
  -4  -2  12  476.81   29.19
   4   2 -11 1816.59   76.30
   4  -2 -11 1976.95   77.16
   4   2 -11 1782.51   83.62
   4  -2 -11 1661.68   57.44
   4   2 -11 1694.89   64.21
  -4  -2  11 1666.67   69.43
  -4   2  11 1777.93   92.71
  -4  -2  11 1687.37   79.22
  -4   2  11 1843.54   54.30
  -4   2  11 1680.96   60.32
  -4  -2  11 1799.47   63.51
   4   2 -10   29.31   16.77
   4  -2 -10   52.66   17.67
   4   2 -10   21.49   22.54
   4  -2 -10    2.80   18.61
   4   2 -10   50.78   14.53
  -4  -2  10   39.57   16.29
  -4   2  10   30.90   27.64
  -4  -2  10   21.35   19.26
  -4   2  10   36.99   12.65
  -4   2  10    9.75   12.20
  -4  -2  10   69.11   14.70
   4   2  -9   54.37   17.40
   4  -2  -9   82.69   28.61
   4  -2  -9   68.01   17.68
   4   2  -9   48.43   14.15
  -4  -2   9   51.01   16.02
  -4   2   9   46.41   16.22
  -4  -2   9   88.43   21.72
  -4   2   9   54.60   11.68
  -4  -2   9   49.11   14.19
   4   2  -8 1796.21   64.36
   4  -2  -8 1844.11   64.29
   4   2  -8 1770.28   72.81
   4  -2  -8 1851.97   56.33
   4  -2  -8 1750.59   61.02
   4   2  -8 1749.04   58.58
  -4  -2   8 1695.34   59.76
  -4   2   8 1706.35   60.03
  -4  -2   8 1793.80   71.02
  -4   2   8 1823.88   52.07
  -4   2   8 1824.39   52.76
  -4  -2   8 1788.67   72.45
   4   2  -7  193.59   19.61
   4  -2  -7  246.78   22.03
   4   2  -7  271.56   28.72
   4  -2  -7  210.61   12.52
   4  -2  -7  252.82   13.78
   4   2  -7  242.58   19.27
  -4  -2   7  227.96   19.21
  -4   2   7  190.45   34.63
  -4  -2   7  301.94   27.83
  -4   2   7  223.12   15.99
  -4   2   7  247.53   14.64
  -4  -2   7  232.82   19.62
   4   2  -6 9492.86  403.15
   4  -2  -6 9362.05  375.63
   4   2  -6 9343.67  410.78
   4  -2  -6 9816.51  352.70
   4  -2  -6 8905.98  328.63
   4   2  -6 9233.91  391.49
  -4  -2   6 8914.72  353.69
  -4   2   6 9530.48  377.92
  -4  -2   6 9363.76  401.67
  -4   2   6 9472.75  354.68
  -4   2   6 9178.45  357.34
  -4  -2   6 9522.55  394.91
   4   2  -5 7364.27  280.42
   4  -2  -5 7387.03  290.31
   4   2  -5 6984.40  284.84
   4  -2  -5 7223.03  249.05
   4  -2  -5 6981.88  227.05
   4   2  -5 7195.08  261.98
  -4  -2   5 6943.22  242.85
  -4   2   5 6995.74  282.52
  -4  -2   5 7022.63  314.55
  -4   2   5 7152.29  247.32
  -4   2   5 7127.74  234.31
  -4  -2   5 7445.80  264.00
   4   2  -4  396.39   23.45
   4  -2  -4  370.43   20.68
   4   2  -4  385.83   27.86
   4  -2  -4  364.97   13.37
   4  -2  -4  353.05   14.60
   4   2  -4  376.82   19.45
  -4  -2   4  391.05   15.21
  -4   2   4  371.88   20.94
  -4  -2   4  386.64   27.09
  -4   2   4  383.39   19.41
  -4   2   4  374.80   15.46
  -4  -2   4  405.54   19.59
   4   2  -3 1637.84   39.55
   4  -2  -3 1676.58   51.02
   4   2  -3 1861.70   84.02
   4  -2  -3 1705.46   42.96
   4  -2  -3 1745.81   38.26
  -4  -2   3 1717.57   39.75
  -4  -2   3 1828.76   62.02
  -4   2   3 1676.74   42.96
  -4   2   3 1757.57   40.97
  -4  -2   3 1726.10   49.62
   4   2  -2  121.10    6.39
   4   2  -2  167.29   17.13
   4  -2  -2  114.76    9.90
   4  -2  -2  122.69    5.14
  -4  -2   2  115.64    6.27
  -4  -2   2  138.35   16.54
  -4   2   2  102.59    9.69
   4  -2  -1  845.22   36.95
   4  -2  -1  837.09   24.36
  -4  -2   1  910.11   30.66
  -4   2   1  794.22   24.19
  -4  -2   1  813.18   30.45
   4  -2   0 2110.87   73.31
   4   2   0 2388.51   66.56
   4  -2   0 2099.36   69.18
   4   2   0 2167.54   65.28
   4  -2   0 2224.32   44.76
  -4  -2   0 2118.17   43.31
  -4  -2   0 2392.56   66.11
  -4   2   0 2015.62   56.78
  -4  -2   0 2084.32   63.05
   4  -2   1 8737.87  341.08
   4   2   1 8297.62  274.98
   4   2   1 9857.94  348.81
   4  -2   1 8747.03  315.38
   4   2   1 8953.24  331.07
   4  -2   1 8780.51  289.22
  -4  -2  -1 9240.86  311.60
  -4  -2  -1 9755.72  341.94
  -4   2  -1 8677.87  316.99
  -4  -2  -1 8786.11  323.02
  -4   2  -1 8818.17  297.91
   4  -2   2 1975.15   73.52
   4   2   2 2129.17   62.02
   4  -2   2 2195.60   66.26
   4   2   2 2305.69   68.35
   4  -2   2 2284.65   60.10
  -4  -2  -2 2153.32   55.25
  -4  -2  -2 2479.22   63.32
  -4   2  -2 2121.81   64.85
  -4  -2  -2 2289.55   68.67
  -4   2  -2 2233.29   54.10
   4  -2   3 9598.72  409.30
   4   2   3 9626.09  385.94
   4   2   310444.10  400.51
   4  -2   310254.80  426.21
   4   2   310642.50  433.35
   4  -2   310441.50  378.15
  -4   2  -3 9553.54  403.15
  -4  -2  -3 9845.38  375.32
  -4  -2  -311020.40  401.24
  -4  -2  -310746.80  445.50
  -4   2  -310092.70  384.27
   4  -2   421484.50 1186.96
   4   2   420694.50 1126.89
   4   2   423766.70 1209.93
   4  -2   422196.80 1163.12
   4   2   422611.20 1189.05
   4  -2   421956.70 1110.62
  -4   2  -421429.10 1180.03
  -4  -2  -421601.20 1134.91
  -4  -2  -422559.80 1148.23
  -4  -2  -422227.50 1165.27
  -4   2  -421221.20 1091.28
   4  -2   554640.90 4575.93
   4   2   553443.80 4377.54
   4   2   560016.00 5203.81
   4  -2   556271.80 4516.46
   4   2   556590.80 4542.28
   4  -2   556434.20 4477.34
  -4   2  -555450.50 4596.70
  -4  -2  -555010.80 4474.45
  -4  -2  -553715.20 4232.65
  -4  -2  -555800.30 4529.69
  -4   2  -553445.60 5136.23
   4  -2   620154.70 1092.85
   4   2   619051.60 1045.39
   4   2   620596.90 1005.02
   4  -2   620635.60 1054.06
   4   2   620062.00 1035.21
   4  -2   621208.70 1079.79
  -4   2  -619270.50 1054.94
  -4  -2  -619807.20 1048.64
  -4  -2  -619742.60  965.12
  -4  -2  -619249.40 1008.56
  -4   2  -619033.30  971.08
   4  -2   7   10.90   19.43
   4   2   7   33.31   14.15
   4   2   7   31.70   11.45
   4  -2   7    9.85   14.08
   4   2   7   19.41   14.63
   4  -2   7   39.86   10.85
  -4   2  -7  -14.18   19.78
  -4  -2  -7   22.73   14.60
  -4  -2  -7   25.63   10.81
  -4  -2  -7    6.48   13.24
   4  -2   8 4655.79  205.32
   4   2   8 4859.55  195.02
   4   2   8 5688.89  192.53
   4  -2   8 5714.67  205.12
   4   2   8 5523.88  208.14
   4  -2   8 5918.68  207.69
  -4   2  -8 4686.76  208.19
  -4  -2  -8 4816.52  201.44
  -4  -2  -8 5300.28  182.37
  -4  -2  -8 5261.54  202.11
  -4   2  -8 5445.24  196.82
   4  -2   9   26.80   21.05
   4   2   9   26.04   16.38
   4   2   9   34.11   12.19
   4  -2   9   45.95   14.58
   4   2   9   56.25   15.20
   4  -2   9   41.21   12.81
  -4   2  -9   60.16   36.11
  -4  -2  -9   43.90   17.82
  -4  -2  -9   35.78    7.20
  -4  -2  -9   35.15   14.77
  -4   2  -9   26.97   12.64
   4  -2  10  249.83   31.77
   4   2  10  324.85   28.01
   4   2  10  306.88   14.94
   4  -2  10  313.09   25.50
   4   2  10  311.38   27.11
   4  -2  10  387.17   23.84
  -4   2 -10  259.07   51.10
  -4  -2 -10  289.74   28.56
  -4  -2 -10  289.18   24.99
  -4   2 -10  371.30   22.64
   4  -2  1120347.70 1292.70
   4   2  1119567.10 1166.64
   4   2  1120368.50 1123.61
   4  -2  1121042.30 1180.38
   4   2  1119997.90 1183.25
   4  -2  1121229.70 1191.25
  -4   2 -1119165.30 1170.84
  -4  -2 -1120073.60 1219.02
  -4  -2 -1118894.00 1114.64
  -4   2 -1118754.30 1081.86
   4  -2  12  898.18   58.68
   4   2  12  917.02   52.62
   4   2  12  925.59   40.90
   4  -2  12 1051.27   48.56
   4   2  12  869.25   48.90
   4  -2  12 1075.34   48.75
  -4   2 -12  870.78   58.44
  -4  -2 -12  919.01   53.07
  -4  -2 -12  862.84   45.47
  -4   2 -12  887.35   43.40
   4  -2  13  922.43   59.71
   4   2  13  883.39   53.82
   4   2  13  839.23   30.45
   4  -2  13  872.68   47.27
   4   2  13  850.35   50.80
   4  -2  13  933.12   49.37
  -4   2 -13  846.04   59.43
  -4  -2 -13  880.79   56.83
  -4  -2 -13  839.07   47.51
  -4   2 -13  802.50   44.51
   4  -2  14 3458.85  166.64
   4   2  14 3378.66  154.45
   4  -2  14 3522.72  170.04
   4   2  14 3393.71  114.80
   4  -2  14 3483.19  141.14
   4   2  14 3405.54  155.47
   4  -2  14 3451.68  142.95
  -4   2 -14 3305.13  161.34
  -4  -2 -14 3398.77  160.63
  -4  -2 -14 3203.96  174.23
  -4   2 -14 3082.02  134.37
   4  -2  15  219.94   38.58
   4   2  15  226.22   33.08
   4   2  15  222.04   22.44
   4  -2  15  194.02   37.65
   4   2  15  210.06   15.92
   4  -2  15  213.12   26.29
   4   2  15  208.65   52.08
   4  -2  15  162.91   49.59
  -4   2 -15  210.75   38.69
  -4  -2 -15  203.49   36.13
  -4  -2 -15  180.34   29.57
  -4   2 -15  173.68   28.02
   4  -2  16   41.78   55.95
   4   2  16   75.18   28.33
   4   2  16   91.04   18.06
   4  -2  16   63.29   30.40
   4   2  16   69.47   12.04
   4  -2  16  107.08   20.93
   4   2  16   67.18   44.78
   4  -2  16   19.95   43.56
  -4   2 -16   78.24   29.43
  -4  -2 -16   75.53   29.37
  -4  -2 -16   50.72   23.84
  -4   2 -16   42.89   22.60
   4   2  17  185.95   34.37
   4   2  17  234.53   24.03
   4  -2  17  245.54   38.73
   4   2  17  233.32   17.00
   4  -2  17  243.29   27.69
   4   2  17  177.64   52.83
   4  -2  17  224.66   53.25
  -4   2 -17  205.48   39.48
  -4  -2 -17  199.63   30.15
  -4   2 -17  206.99   28.49
   4  -2  18  293.02   43.14
   4   2  18  315.77   38.66
   4  -2  18  294.05   65.14
   4   2  18  318.49   40.34
   4   2  18  289.82   18.13
   4  -2  18  304.33   28.73
   4   2  18  278.89   55.47
   4  -2  18  343.40   34.80
  -4   2 -18  306.13   42.18
  -4  -2 -18  337.38   31.54
  -4   2 -18  304.70   30.72
   4  -2  19  313.65   44.26
   4  -2  19  283.17   63.88
   4   2  19  304.41   37.74
   4   2  19  276.66   19.28
   4  -2  19  291.77   30.30
   4   2  19  286.90   57.33
   4  -2  19  290.89   35.38
[truncated: 7,705,343 more chars]
